# Supplementary material for: Crystal structure of 4-[(E)-(2-carbamo­thio­ylhydrazinyl­idene)meth­yl]benzoic acid
Source: Acta Crystallogr E Crystallogr Commun. 2015 Sep 26;71(Pt 10):o772. doi: 10.1107/S2056989015017594 (PMC4647436; doi:10.1107/S2056989015017594)
Supplement: Supplementary file 1 [file e-71-0o772-sup1.cif]

##############################################################################
#                                                                            #
# This CIF contains the data in a paper accepted for publication in          #
# Acta Crystallographica Section E. It conforms to the requirements of       #
# Notes for Authors for Acta Crystallographica Section E, and has been       #
# peer reviewed under the auspices of the IUCr Commission on Journals.       #
#                                                                            #
# Full details of the Crystallographic Information File format               #
# are given in the paper "The Crystallographic Information File (CIF):       #
# a New Standard Archive File for Crystallography" by S. R. Hall, F. H.      #
# Allen and I. D. Brown [Acta Cryst. (1991), A47, 655-685].                  #
#                                                                            #
# The current version of the core CIF dictionary is obtainable from          #
# ftp://ftp.iucr.org/pub/cif_core.dic.                                       #
#                                                                            #
# Software is freely available for graphical display of the structure(s)     #
# in this CIF. For information consult the CIF software page                 #
# http://www.iucr.org/resources/cif/software.                                #
#                                                                            #
# This file may be used for bona fide research purposes within the           #
# scientific community so long as proper attribution is given to the journal # 
# article from which it was obtained.                                        #
#                                                                            #
##############################################################################
data_global
_audit_creation_method     ?
_journal_date_recd_electronic     2015-09-15
_journal_date_accepted     2015-09-20
_journal_name_full     'Acta Crystallographica, Section E'
_journal_year     2015
_journal_volume     71
_journal_issue     10
_journal_page_first     o772
_journal_page_last     o772
_journal_paper_category     HO
_journal_paper_doi     10.1107/S2056989015017594
_journal_coeditor_code     HB7508
_publ_contact_author
;
Muhammad Nawaz Tahir
University of Sargodha
Department of Physics
Sargodha
Pakistan
;
_publ_contact_author_email     'dmntahir_uos@yahoo.com'
_publ_contact_author_fax     '0092 48 32 22 121'
_publ_contact_author_phone     '0092 48 92 30 914'
_publ_section_title
;
Crystal structure of
4-[(<i>E</i>)-(2-carbamothioylhydrazinylidene)methyl]benzoic acid
;
loop_
    _publ_author_name
    _publ_author_footnote
    _publ_author_address
    'Tahir, Muhammad Nawaz' .
;
Department of Physics
University of Sargodha
Sargodha
Punjab
Pakistan
;
    'Muhammad Anwar-ul-Haq' .
;
Department of Physics
University of Sargodha
Sargodha
Punjab
Pakistan
;
    'Muhammad Aziz Choudhary' .
;
Department of Chemistry
Mirpur University of Science and Technology (MUST)
Mirpur
Azad Jammu and Kashmir
Pakistan
;
data_I
_audit_creation_method     'SHELXL-2014/7'
_chemical_name_systematic
;
4-[(<i>E</i>)-(2-Carbamothioylhydrazinylidene)methyl]benzoic acid
;
_chemical_name_common     ?
_chemical_formula_moiety     'C9 H9 N3 O2 S'
_chemical_formula_sum     'C9 H9 N3 O2 S'
_chemical_formula_iupac     'C9 H9 N3 O2 S'
_chemical_formula_weight     223.25
_shelx_space_group_comment
;
The symmetry employed for this shelxl refinement is uniquely defined
by the following loop, which should always be used as a source of
symmetry information in preference to the above space-group names.
They are only intended as comments.
;
_space_group_crystal_system     triclinic
_space_group_name_H-M_alt     'P -1'
_space_group_name_Hall     '-P 1'
loop_
    _space_group_symop_operation_xyz
    'x, y, z'
    '-x, -y, -z'
_cell_length_a     4.7454(5)
_cell_length_b     8.5691(10)
_cell_length_c     13.3886(15)
_cell_angle_alpha     81.386(6)
_cell_angle_beta     82.878(6)
_cell_angle_gamma     79.416(6)
_cell_volume     526.52(10)
_cell_formula_units_Z     2
_cell_measurement_reflns_used     1566
_cell_measurement_theta_min     1.546
_cell_measurement_theta_max     27.000
_cell_measurement_temperature     296(2)
_exptl_crystal_description     needle
_exptl_crystal_colour     colourless
_exptl_crystal_size_max     0.40
_exptl_crystal_size_mid     0.22
_exptl_crystal_size_min     0.16
_exptl_crystal_density_diffrn     1.408
_exptl_crystal_density_meas     ?
_exptl_crystal_density_method     'not measured'
_exptl_crystal_F_000     232
_exptl_absorpt_coefficient_mu     0.291
_exptl_absorpt_correction_type     multi-scan
_exptl_absorpt_process_details
;
(SADABS; Bruker, 2005)
;
_exptl_absorpt_correction_T_min     0.895
_exptl_absorpt_correction_T_max     0.958
_exptl_special_details
;
;
_diffrn_ambient_temperature     296(2)
_diffrn_radiation_type     MoK\a
_diffrn_radiation_wavelength     0.71073
_diffrn_radiation_source     'fine-focus sealed tube'
_diffrn_radiation_monochromator     graphite
_diffrn_measurement_device_type     'Bruker Kappa APEXII CCD'
_diffrn_measurement_method     \w
_diffrn_detector_area_resol_mean     7.70
_diffrn_reflns_number     5971
_diffrn_reflns_av_R_equivalents     0.0300
_diffrn_reflns_theta_min     1.546
_diffrn_reflns_theta_max     27.000
_diffrn_reflns_theta_full     27.000
_diffrn_measured_fraction_theta_max     0.997
_diffrn_measured_fraction_theta_full     0.997
_diffrn_reflns_limit_h_min     -5
_diffrn_reflns_limit_h_max     6
_diffrn_reflns_limit_k_min     -10
_diffrn_reflns_limit_k_max     10
_diffrn_reflns_limit_l_min     -17
_diffrn_reflns_limit_l_max     17
_diffrn_standards_number     0
_diffrn_standards_interval_count     ?
_diffrn_standards_interval_time     ?
_diffrn_standards_decay_%     ?
_refine_special_details
;
Refinement of <i>F</i>^2^ against ALL reflections. The weighted <i>R</i>-factor
<i>wR</i> and goodness of fit <i>S</i> are based on <i>F</i>^2^, conventional
<i>R</i>-factors <i>R</i> are based on <i>F</i>, with <i>F</i> set to zero for
negative <i>F</i>^2^. The threshold expression of <i>F</i>^2^ >
\s(<i>F</i>^2^) is used only for calculating <i>R</i>-factors(gt) <i>etc</i>.
and is not relevant to the choice of reflections for refinement.
<i>R</i>-factors based on <i>F</i>^2^ are statistically about twice as large
as those based on <i>F</i>, and <i>R</i>-factors based on ALL data will be
even larger.
;
_reflns_number_total     2286
_reflns_number_gt     1566
_reflns_threshold_expression     I>2\s(I)
_refine_ls_structure_factor_coef     Fsqd
_refine_ls_matrix_type     full
_refine_ls_R_factor_all     0.0780
_refine_ls_R_factor_gt     0.0513
_refine_ls_wR_factor_gt     0.1305
_refine_ls_wR_factor_ref     0.1463
_refine_ls_goodness_of_fit_ref     1.055
_refine_ls_restrained_S_all     1.055
_refine_ls_number_reflns     2286
_refine_ls_number_parameters     143
_refine_ls_number_restraints     3
_refine_ls_hydrogen_treatment     mixed
_refine_ls_weighting_scheme     calc
_refine_ls_weighting_details
              'w=1/[\s^2^(Fo^2^)+(0.0687P)^2^+0.1050P] where P=(Fo^2^+2Fc^2^)/3'
_atom_sites_solution_hydrogens     geom
_atom_sites_solution_primary     direct
_atom_sites_solution_secondary     difmap
_refine_ls_shift/su_max     0.000
_refine_ls_shift/su_mean     0.000
_refine_diff_density_max     0.548
_refine_diff_density_min     -0.234
loop_
    _atom_type_symbol
    _atom_type_description
    _atom_type_scat_dispersion_real
    _atom_type_scat_dispersion_imag
    _atom_type_scat_source
    'C' 'C' 0.0033 0.0016
                         'International Tables Vol C Tables 4.2.6.8 and 6.1.1.4'
    'H' 'H' 0.0000 0.0000
                         'International Tables Vol C Tables 4.2.6.8 and 6.1.1.4'
    'N' 'N' 0.0061 0.0033
                         'International Tables Vol C Tables 4.2.6.8 and 6.1.1.4'
    'O' 'O' 0.0106 0.0060
                         'International Tables Vol C Tables 4.2.6.8 and 6.1.1.4'
    'S' 'S' 0.1246 0.1234
                         'International Tables Vol C Tables 4.2.6.8 and 6.1.1.4'
_computing_data_collection
;
APEX2 (Bruker, 2007)
;
_computing_cell_refinement
;
SAINT (Bruker, 2007)
;
_computing_data_reduction
;
SAINT (Bruker, 2007)
;
_computing_structure_solution
;
SHELXS97 (Sheldrick, 2008)
;
_computing_structure_refinement
;
SHELXL2014/6  (Sheldrick, 2015)
;
_computing_molecular_graphics
;
ORTEP-3 for Windows (Farrugia, 2012) and PLATON (Spek, 2009)
;
_computing_publication_material
;
WinGX (Farrugia, 2012) and PLATON (Spek, 2009)
;
loop_
    _atom_site_type_symbol
    _atom_site_label
    _atom_site_fract_x
    _atom_site_fract_y
    _atom_site_fract_z
    _atom_site_U_iso_or_equiv
    _atom_site_adp_type
    _atom_site_calc_flag
    _atom_site_occupancy
    _atom_site_disorder_assembly
    _atom_site_disorder_group
    S S1 1.16213(14) -0.24283(8) 0.07250(5) 0.0516(3) Uani d 1 . .
    O O1 -0.7098(4) 0.3266(3) 0.50791(14) 0.0659(6) Uani d 1 . .
    H H1 -0.8389 0.3791 0.5417 0.099 Uiso calc 1 . .
    O O2 -0.8294(4) 0.5276(2) 0.38826(14) 0.0598(6) Uani d 1 . .
    N N1 0.4804(4) 0.0209(2) 0.19255(16) 0.0417(5) Uani d 1 . .
    N N2 0.7068(4) -0.0327(2) 0.12477(16) 0.0426(5) Uani d 1 . .
    H H2 0.7307 0.0194 0.0651 0.051 Uiso calc 1 . .
    N N3 0.8427(6) -0.2352(3) 0.24762(19) 0.0635(7) Uani d 1 . .
    H H3A 0.951(6) -0.321(3) 0.270(2) 0.095 Uiso d 1 . .
    H H3B 0.702(5) -0.199(4) 0.289(2) 0.095 Uiso d 1 . .
    C C1 -0.6710(5) 0.4042(3) 0.41755(19) 0.0443(6) Uani d 1 . .
    C C2 -0.4179(5) 0.3333(3) 0.35245(19) 0.0409(6) Uani d 1 . .
    C C3 -0.3616(5) 0.4082(3) 0.2550(2) 0.0426(6) Uani d 1 . .
    H H3 -0.4830 0.5005 0.2308 0.051 Uiso calc 1 . .
    C C4 -0.1243(5) 0.3456(3) 0.1935(2) 0.0434(6) Uani d 1 . .
    H H4 -0.0858 0.3969 0.1282 0.052 Uiso calc 1 . .
    C C5 0.0572(4) 0.2066(3) 0.22859(19) 0.0380(6) Uani d 1 . .
    C C6 -0.0038(5) 0.1310(3) 0.3255(2) 0.0488(7) Uani d 1 . .
    H H6 0.1146 0.0372 0.3493 0.059 Uiso calc 1 . .
    C C7 -0.2402(5) 0.1942(3) 0.3875(2) 0.0495(7) Uani d 1 . .
    H H7 -0.2795 0.1430 0.4527 0.059 Uiso calc 1 . .
    C C8 0.3065(5) 0.1441(3) 0.16108(19) 0.0406(6) Uani d 1 . .
    H H8 0.3370 0.1949 0.0952 0.049 Uiso calc 1 . .
    C C9 0.8922(5) -0.1683(3) 0.15277(19) 0.0415(6) Uani d 1 . .
loop_
    _atom_site_aniso_label
    _atom_site_aniso_U_11
    _atom_site_aniso_U_22
    _atom_site_aniso_U_33
    _atom_site_aniso_U_12
    _atom_site_aniso_U_13
    _atom_site_aniso_U_23
    S1 0.0457(4) 0.0493(4) 0.0491(4) 0.0093(3) 0.0097(3) -0.0059(3)
    O1 0.0503(11) 0.0888(16) 0.0404(11) 0.0235(10) 0.0101(8) -0.0059(11)
    O2 0.0497(11) 0.0690(13) 0.0463(11) 0.0202(10) 0.0079(8) -0.0087(10)
    N1 0.0345(10) 0.0446(12) 0.0429(12) -0.0032(9) 0.0093(9) -0.0108(10)
    N2 0.0366(10) 0.0457(12) 0.0378(12) 0.0032(9) 0.0092(8) -0.0041(9)
    N3 0.0702(17) 0.0557(16) 0.0458(15) 0.0152(12) 0.0145(12) 0.0054(12)
    C1 0.0340(13) 0.0574(17) 0.0390(15) 0.0029(12) -0.0009(10) -0.0133(13)
    C2 0.0306(12) 0.0519(15) 0.0393(14) 0.0012(10) 0.0003(10) -0.0160(12)
    C3 0.0330(12) 0.0452(14) 0.0461(15) 0.0034(10) 0.0014(10) -0.0115(12)
    C4 0.0381(13) 0.0483(15) 0.0402(14) -0.0027(11) 0.0046(10) -0.0069(12)
    C5 0.0273(11) 0.0465(14) 0.0407(14) -0.0036(10) 0.0014(9) -0.0143(11)
    C6 0.0382(13) 0.0536(16) 0.0466(16) 0.0088(11) 0.0018(11) -0.0060(13)
    C7 0.0419(14) 0.0632(18) 0.0359(14) 0.0025(12) 0.0048(11) -0.0039(13)
    C8 0.0324(12) 0.0458(14) 0.0406(14) 0.0007(10) 0.0023(10) -0.0094(12)
    C9 0.0382(13) 0.0395(14) 0.0444(15) -0.0050(10) -0.0033(10) -0.0007(12)
_geom_special_details
;
All e.s.d.'s (except the e.s.d. in the dihedral angle between two l.s. planes)
are estimated using the full covariance matrix. The cell e.s.d.'s are taken
into account individually in the estimation of e.s.d.'s in distances, angles
and torsion angles; correlations between e.s.d.'s in cell parameters are only
used when they are defined by crystal symmetry. An approximate (isotropic)
treatment of cell e.s.d.'s is used for estimating e.s.d.'s involving l.s.
planes.
;
loop_
    _geom_bond_atom_site_label_1
    _geom_bond_atom_site_label_2
    _geom_bond_site_symmetry_2
    _geom_bond_distance
    _geom_bond_publ_flag
    S1 C9 . 1.664(2) ?
    O1 C1 . 1.299(3) ?
    O1 H1 . 0.8200 ?
    O2 C1 . 1.222(3) ?
    N1 C8 . 1.268(3) ?
    N1 N2 . 1.375(3) ?
    N2 C9 . 1.357(3) ?
    N2 H2 . 0.8600 ?
    N3 C9 . 1.325(3) ?
    N3 H3A . 0.853(10) ?
    N3 H3B . 0.851(10) ?
    C1 C2 . 1.484(3) ?
    C2 C3 . 1.383(4) ?
    C2 C7 . 1.383(3) ?
    C3 C4 . 1.383(3) ?
    C3 H3 . 0.9300 ?
    C4 C5 . 1.392(3) ?
    C4 H4 . 0.9300 ?
    C5 C6 . 1.383(4) ?
    C5 C8 . 1.466(3) ?
    C6 C7 . 1.386(3) ?
    C6 H6 . 0.9300 ?
    C7 H7 . 0.9300 ?
    C8 H8 . 0.9300 ?
loop_
    _geom_angle_atom_site_label_1
    _geom_angle_atom_site_label_2
    _geom_angle_atom_site_label_3
    _geom_angle_site_symmetry_1
    _geom_angle_site_symmetry_3
    _geom_angle
    _geom_angle_publ_flag
    C1 O1 H1 . . 109.5 ?
    C8 N1 N2 . . 116.9(2) ?
    C9 N2 N1 . . 119.5(2) ?
    C9 N2 H2 . . 120.3 ?
    N1 N2 H2 . . 120.3 ?
    C9 N3 H3A . . 120(2) ?
    C9 N3 H3B . . 124(2) ?
    H3A N3 H3B . . 116(3) ?
    O2 C1 O1 . . 122.6(2) ?
    O2 C1 C2 . . 122.2(2) ?
    O1 C1 C2 . . 115.2(2) ?
    C3 C2 C7 . . 119.9(2) ?
    C3 C2 C1 . . 118.9(2) ?
    C7 C2 C1 . . 121.2(2) ?
    C4 C3 C2 . . 119.9(2) ?
    C4 C3 H3 . . 120.0 ?
    C2 C3 H3 . . 120.0 ?
    C3 C4 C5 . . 120.5(2) ?
    C3 C4 H4 . . 119.7 ?
    C5 C4 H4 . . 119.7 ?
    C6 C5 C4 . . 119.1(2) ?
    C6 C5 C8 . . 122.0(2) ?
    C4 C5 C8 . . 118.8(2) ?
    C5 C6 C7 . . 120.4(2) ?
    C5 C6 H6 . . 119.8 ?
    C7 C6 H6 . . 119.8 ?
    C2 C7 C6 . . 120.1(2) ?
    C2 C7 H7 . . 119.9 ?
    C6 C7 H7 . . 119.9 ?
    N1 C8 C5 . . 120.0(2) ?
    N1 C8 H8 . . 120.0 ?
    C5 C8 H8 . . 120.0 ?
    N3 C9 N2 . . 115.3(2) ?
    N3 C9 S1 . . 123.1(2) ?
    N2 C9 S1 . . 121.62(19) ?
loop_
    _geom_torsion_atom_site_label_1
    _geom_torsion_atom_site_label_2
    _geom_torsion_atom_site_label_3
    _geom_torsion_atom_site_label_4
    _geom_torsion_site_symmetry_1
    _geom_torsion_site_symmetry_2
    _geom_torsion_site_symmetry_3
    _geom_torsion_site_symmetry_4
    _geom_torsion
    _geom_torsion_publ_flag
    C8 N1 N2 C9 . . . . -177.0(2) ?
    O2 C1 C2 C3 . . . . -0.8(4) ?
    O1 C1 C2 C3 . . . . 179.8(2) ?
    O2 C1 C2 C7 . . . . 179.5(3) ?
    O1 C1 C2 C7 . . . . 0.1(4) ?
    C7 C2 C3 C4 . . . . -1.3(4) ?
    C1 C2 C3 C4 . . . . 179.0(2) ?
    C2 C3 C4 C5 . . . . 0.7(4) ?
    C3 C4 C5 C6 . . . . 0.5(4) ?
    C3 C4 C5 C8 . . . . 180.0(2) ?
    C4 C5 C6 C7 . . . . -0.9(4) ?
    C8 C5 C6 C7 . . . . 179.5(2) ?
    C3 C2 C7 C6 . . . . 0.9(4) ?
    C1 C2 C7 C6 . . . . -179.5(2) ?
    C5 C6 C7 C2 . . . . 0.3(4) ?
    N2 N1 C8 C5 . . . . 179.0(2) ?
    C6 C5 C8 N1 . . . . -2.9(4) ?
    C4 C5 C8 N1 . . . . 177.6(2) ?
    N1 N2 C9 N3 . . . . -2.7(4) ?
    N1 N2 C9 S1 . . . . 177.48(17) ?
loop_
    _geom_hbond_atom_site_label_D
    _geom_hbond_atom_site_label_H
    _geom_hbond_atom_site_label_A
    _geom_hbond_site_symmetry_A
    _geom_hbond_distance_DH
    _geom_hbond_distance_HA
    _geom_hbond_distance_DA
    _geom_hbond_angle_DHA
    N3 H3B N1 . 0.86(3) 2.28(3) 2.600(3) 102(2)
    O1 H1 O2 2_366 0.82 1.84 2.653(2) 170
    N2 H2 S1 2_755 0.86 2.53 3.347(2) 160
    N3 H3A O2 1_745 0.853(10) 2.136(19) 2.918(3) 152(3)
_shelx_hkl_file
;
  -1   0   0   30.08    0.74
  -1   0   0   29.48    0.72
  -1   0   0   30.31    0.73
   1   0   0   30.78    0.74
   1   0   0   29.41    0.72
   1   0   0   29.51    0.73
  -2   0   0   30.65    0.88
  -2   0   0   32.89    0.91
  -2   0   0   32.73    0.88
   2   0   0   32.32    0.72
   2   0   0   33.08    0.89
   2   0   0   31.81    0.71
  -3   0   0    3.34    0.32
   3   0   0    2.75    0.29
   3   0   0    3.43    0.15
   3   0   0    3.08    0.14
   4   0   0    2.11    0.31
   6   0   0    1.24    0.35
   5  -1   0    0.17    0.21
   4  -1   0   36.45    0.95
   4  -1   0   37.74    1.20
   3  -1   0    0.02    0.06
   3  -1   0    0.08    0.06
   3  -1   0    0.07    0.08
  -3   1   0   -0.01    0.08
   2  -1   0    0.43    0.08
   2  -1   0    0.58    0.09
   2  -1   0    0.56    0.11
  -2   1   0    0.32    0.10
  -2   1   0    0.43    0.11
   1  -1   0    0.08    0.04
   1  -1   0    0.14    0.05
   1  -1   0    0.14    0.07
   1  -1   0    0.11    0.05
  -1   1   0    0.03    0.04
  -1   1   0    0.02    0.04
  -1   1   0    0.15    0.05
  -1   1   0    0.04    0.05
   0  -1   0    0.55    0.07
  -1  -1   0    1.08    0.11
  -1  -1   0    1.15    0.11
  -1  -1   0    1.09    0.06
   1   1   0    1.09    0.07
   1   1   0    1.34    0.12
   1   1   0    1.03    0.06
   1   1   0    1.11    0.11
  -2  -1   0   24.24    0.73
  -2  -1   0   24.27    0.72
   2   1   0   24.67    0.73
  -3  -1   0    0.83    0.18
   3   1   0    0.76    0.16
  -4  -1   0    1.68    0.28
   4   1   0    1.91    0.27
  -5  -1   0    3.45    0.44
   6   1   0    0.34    0.23
   5  -2   0    1.43    0.36
   5  -2   0    0.83    0.17
   4  -2   0    2.51    0.24
   4  -2   0    2.07    0.24
  -4   2   0    2.11    0.32
   3  -2   0   25.85    0.78
   3  -2   0   28.51    0.80
  -3   2   0   26.73    0.90
   2  -2   0   11.50    0.40
   2  -2   0   11.85    0.41
  -2   2   0   10.67    0.43
  -2   2   0   10.88    0.43
  -2   2   0   10.21    0.36
   1  -2   0   24.69    0.67
   1  -2   0   25.09    0.62
   1  -2   0   25.07    0.67
  -1   2   0   24.63    0.66
  -1   2   0   23.57    0.62
   0  -2   0   72.32    1.53
   0  -2   0   74.82    1.64
   0  -2   0   71.97    1.63
   0   2   0   72.28    1.63
   0   2   0   70.91    1.62
  -1  -2   0  161.86    3.39
  -1  -2   0  154.95    3.42
   1   2   0  160.43    3.40
   1   2   0  161.61    3.40
   1   2   0  163.43    3.42
  -2  -2   0    0.63    0.13
   2   2   0    0.75    0.09
   2   2   0    0.66    0.08
  -3  -2   0    2.47    0.28
   3   2   0    2.30    0.12
   3   2   0    2.31    0.13
   3   2   0    2.16    0.27
  -4  -2   0    1.66    0.27
   4   2   0    1.92    0.29
  -5  -2   0    0.17    0.20
   6   2   0    0.12    0.20
   5  -3   0    2.30    0.44
   5  -3   0    2.48    0.30
   4  -3   0    0.43    0.22
   4  -3   0    0.25    0.13
  -4   3   0    0.64    0.21
   3  -3   0    0.40    0.14
  -3   3   0    0.60    0.16
  -3   3   0    0.48    0.12
   2  -3   0    0.69    0.14
  -2   3   0    0.72    0.14
  -2   3   0    0.92    0.15
  -2   3   0    0.51    0.12
   1  -3   0   19.10    0.60
   1  -3   0   18.72    0.60
  -1   3   0   18.80    0.60
  -1   3   0   18.76    0.51
   0  -3   0    0.70    0.09
   0  -3   0    0.85    0.13
   0   3   0    0.60    0.12
  -1  -3   0   97.71    2.28
  -1  -3   0  104.20    2.25
   1   3   0  101.39    2.23
   1   3   0  105.42    2.30
   1   3   0  101.60    2.29
  -2  -3   0    0.28    0.08
  -2  -3   0    0.27    0.08
  -2  -3   0    0.23    0.10
   2   3   0    0.24    0.08
   2   3   0    0.18    0.08
  -3  -3   0    3.38    0.33
   3   3   0    2.98    0.19
   3   3   0    2.90    0.18
  -4  -3   0    0.78    0.21
   4   3   0    0.65    0.11
   4   3   0    0.58    0.20
  -5  -3   0   -0.08    0.15
  -6  -3   0    0.33    0.26
   6   3   0    0.41    0.25
   5  -4   0    0.44    0.26
   5  -4   0   -0.05    0.16
   4  -4   0    0.65    0.19
   4  -4   0    0.60    0.25
   3  -4   0   56.52    1.67
   3  -4   0   56.40    1.56
  -3   4   0   56.26    1.46
  -3   4   0   55.77    1.58
   2  -4   0    5.08    0.36
   2  -4   0    5.42    0.35
  -2   4   0    6.01    0.34
  -2   4   0    6.31    0.36
   1  -4   0   14.22    0.55
   1  -4   0   14.56    0.52
  -1   4   0   14.30    0.41
  -1   4   0   14.01    0.55
   0  -4   0   10.54    0.45
   0  -4   0   10.99    0.36
   0   4   0   10.63    0.45
  -1  -4   0    0.02    0.07
   1   4   0    0.07    0.08
   1   4   0    0.08    0.05
  -2  -4   0    0.11    0.09
  -2  -4   0    0.01    0.08
   2   4   0   -0.17    0.08
  -3  -4   0    3.63    0.35
   3   4   0    3.85    0.25
   3   4   0    3.77    0.24
  -4  -4   0    0.45    0.18
   4   4   0    0.52    0.13
  -5  -4   0    0.23    0.21
   4  -5   0    0.00    0.16
   4  -5   0   -0.10    0.17
   3  -5   0    0.33    0.18
   3  -5   0    0.64    0.19
  -3   5   0    0.48    0.14
   2  -5   0    5.60    0.39
   2  -5   0    5.86    0.40
  -2   5   0    6.40    0.40
   1  -5   0    7.67    0.38
   1  -5   0    7.19    0.42
  -1   5   0    7.99    0.43
   0  -5   0   19.61    0.72
   0  -5   0   19.27    0.57
   0   5   0   19.89    0.72
  -1  -5   0    3.41    0.32
   1   5   0    3.66    0.18
   1   5   0    3.70    0.29
  -2  -5   0    2.96    0.28
  -2  -5   0    2.90    0.27
   2   5   0    2.49    0.27
  -3  -5   0    0.19    0.11
  -3  -5   0    0.28    0.13
   3   5   0    0.09    0.10
  -4  -5   0    0.29    0.16
   4   5   0    0.15    0.11
  -5  -5   0    1.92    0.35
   4  -6   0    2.84    0.46
   4  -6   0    2.86    0.41
   3  -6   0    2.35    0.39
   3  -6   0    2.96    0.39
   2  -6   0    1.17    0.26
   2  -6   0    1.49    0.28
  -2   6   0    0.87    0.24
   1  -6   0    0.62    0.16
   1  -6   0    0.58    0.19
  -1   6   0    0.55    0.17
   0  -6   0    0.74    0.13
   0  -6   0    0.75    0.19
   0   6   0    0.86    0.20
  -1  -6   0    2.22    0.28
   1   6   0    2.08    0.14
   1   6   0    1.75    0.26
  -2  -6   0    0.99    0.20
  -2  -6   0    0.86    0.17
   2   6   0    0.70    0.18
  -3  -6   0    0.04    0.11
   3   6   0   -0.08    0.12
  -4  -6   0    0.27    0.16
   4   6   0    0.09    0.11
  -5  -6   0    1.36    0.31
   5   6   0    1.68    0.24
   3  -7   0    2.74    0.40
   3  -7   0    2.78    0.42
   2  -7   0    1.45    0.28
   2  -7   0    1.14    0.27
  -2   7   0    1.84    0.32
   1  -7   0    0.04    0.12
   1  -7   0    0.16    0.17
  -1   7   0   -0.10    0.11
   0  -7   0    0.33    0.12
   0  -7   0    0.52    0.18
   0   7   0    0.08    0.14
  -1  -7   0    6.82    0.46
   1   7   0    7.36    0.48
  -2  -7   0    0.38    0.16
  -2  -7   0    0.35    0.13
   2   7   0    0.31    0.16
  -3  -7   0    0.60    0.18
   3   7   0    0.60    0.18
  -4  -7   0    0.16    0.15
   4   7   0    0.00    0.13
  -5  -7   0   -0.04    0.19
   3  -8   0    1.16    0.32
   3  -8   0    1.13    0.33
   2  -8   0    0.08    0.18
   2  -8   0    0.09    0.18
  -2   8   0    0.04    0.17
   1  -8   0    5.51    0.37
   1  -8   0    4.70    0.53
  -1   8   0    4.61    0.52
   0  -8   0    2.28    0.24
   0  -8   0    1.58    0.30
   0   8   0    1.82    0.33
  -1  -8   0    0.81    0.23
   1   8   0    0.74    0.23
  -2  -8   0    0.28    0.14
  -2  -8   0    0.20    0.17
   2   8   0    0.21    0.15
  -3  -8   0    0.82    0.22
   3   8   0    1.07    0.25
  -4  -8   0    0.05    0.15
   4   8   0   -0.01    0.15
   2  -9   0    1.76    0.38
   2  -9   0    1.96    0.34
   1  -9   0    0.01    0.16
  -1   9   0    0.24    0.20
   0  -9   0    0.36    0.21
   0   9   0    0.68    0.25
  -1  -9   0    0.09    0.19
   1   9   0    0.29    0.19
  -2  -9   0    3.36    0.36
  -2  -9   0    3.22    0.44
   2   9   0    2.81    0.42
  -3  -9   0   -0.09    0.13
   3   9   0    0.24    0.16
  -4  -9   0    0.26    0.20
   4   9   0    0.10    0.18
   1 -10   0    0.56    0.28
  -1  10   0    0.41    0.24
   0 -10   0    0.60    0.28
   0  10   0    0.86    0.30
  -1 -10   0    0.54    0.26
   1  10   0    0.42    0.23
  -2 -10   0    0.39    0.18
   2  10   0    0.69    0.26
  -3 -10   0    1.46    0.29
   3  10   0    0.74    0.26
  -1 -11   0    0.23    0.27
   1  11   0    0.06    0.22
   3  10  -1    0.58    0.24
  -3 -10   1    0.62    0.22
   2  10  -1    3.20    0.47
  -2 -10   1    2.94    0.37
   1  10  -1    0.29    0.23
  -1 -10   1    0.29    0.24
   0  10  -1    0.39    0.25
   0 -10   1    1.02    0.31
  -1  10  -1    0.33    0.25
   1 -10   1    0.56    0.28
   4   9  -1    0.15    0.18
  -4  -9   1   -0.07    0.16
   3   9  -1   -0.02    0.15
  -3  -9   1    0.38    0.19
   2   9  -1    2.58    0.39
  -2  -9   1    2.05    0.36
  -2  -9   1    2.92    0.35
   1   9  -1    0.11    0.17
  -1  -9   1   -0.15    0.17
   0   9  -1   -0.08    0.17
   0  -9   1    0.07    0.18
  -1   9  -1    0.38    0.21
   1  -9   1    0.14    0.20
   2  -9   1    0.31    0.24
   2  -9   1    0.54    0.23
   4   8  -1   -0.08    0.13
  -4  -8   1    0.10    0.16
   3   8  -1    0.69    0.22
  -3  -8   1    0.67    0.21
   2   8  -1    1.58    0.29
  -2  -8   1    1.86    0.31
  -2  -8   1    1.91    0.27
   1   8  -1    0.27    0.16
  -1  -8   1    0.16    0.17
   0   8  -1    3.81    0.46
   0  -8   1    4.64    0.30
   0  -8   1    4.54    0.49
  -1   8  -1    0.22    0.19
   1  -8   1   -0.12    0.11
   1  -8   1    0.21    0.21
  -2   8  -1    0.95    0.27
   2  -8   1    0.62    0.25
   2  -8   1    0.85    0.25
   3  -8   1    1.18    0.31
   3  -8   1    1.46    0.34
   5   7  -1    0.07    0.15
  -5  -7   1   -0.17    0.16
   4   7  -1    0.24    0.15
  -4  -7   1    0.31    0.17
   3   7  -1    2.63    0.34
  -3  -7   1    3.56    0.38
   2   7  -1    1.02    0.23
  -2  -7   1    1.31    0.25
  -2  -7   1    2.02    0.26
   1   7  -1    7.12    0.48
  -1  -7   1    6.45    0.45
   0   7  -1    0.40    0.17
   0  -7   1    0.46    0.18
   0  -7   1    0.28    0.11
  -1   7  -1    1.94    0.31
   1  -7   1    2.46    0.36
   1  -7   1    1.80    0.26
  -2   7  -1    3.25    0.41
   2  -7   1    2.92    0.38
   2  -7   1    2.70    0.39
   3  -7   1    0.60    0.24
   3  -7   1    0.33    0.21
   5   6  -1    1.73    0.24
  -5  -6   1    1.15    0.32
   4   6  -1   -0.03    0.11
  -4  -6   1    0.06    0.13
   3   6  -1    0.23    0.13
  -3  -6   1    0.13    0.13
   2   6  -1    1.14    0.21
  -2  -6   1    1.28    0.22
  -2  -6   1    1.09    0.20
   1   6  -1    3.02    0.19
   1   6  -1    2.61    0.31
  -1  -6   1    2.53    0.30
   0   6  -1    2.18    0.30
   0  -6   1    3.22    0.34
   0  -6   1    2.91    0.22
  -1   6  -1    1.24    0.24
   1  -6   1    0.72    0.19
   1  -6   1    1.27    0.21
  -2   6  -1    3.06    0.37
   2  -6   1    3.04    0.37
   2  -6   1    3.62    0.40
   3  -6   1    0.40    0.22
   3  -6   1    0.55    0.19
   4  -6   1    0.03    0.16
   4  -6   1   -0.03    0.19
   5   5  -1    0.20    0.12
  -5  -5   1    0.11    0.18
   4   5  -1    0.41    0.13
  -4  -5   1    0.38    0.17
   3   5  -1    1.24    0.20
  -3  -5   1    1.59    0.20
  -3  -5   1    1.53    0.24
  -3  -5   1    1.64    0.19
   2   5  -1   14.38    0.59
  -2  -5   1   14.58    0.56
  -2  -5   1   14.10    0.56
   1   5  -1    1.60    0.14
   1   5  -1    1.21    0.21
   1   5  -1    1.47    0.13
  -1  -5   1    1.30    0.20
   0   5  -1    5.50    0.36
   0  -5   1    5.28    0.26
   0  -5   1    4.57    0.33
  -1   5  -1    0.75    0.17
   1  -5   1    0.39    0.13
   1  -5   1    0.59    0.16
  -2   5  -1   -0.04    0.11
   2  -5   1   -0.09    0.09
   2  -5   1    0.32    0.14
  -3   5  -1    2.34    0.29
   3  -5   1    2.44    0.33
   3  -5   1    2.02    0.33
   4  -5   1    1.70    0.30
   4  -5   1    1.37    0.32
  -5  -4   1    0.19    0.21
   4   4  -1    2.26    0.22
  -4  -4   1    2.58    0.34
   3   4  -1    3.35    0.25
   3   4  -1    3.40    0.24
  -3  -4   1    3.24    0.33
   2   4  -1   15.91    0.57
  -2  -4   1   16.46    0.59
  -2  -4   1   17.48    0.57
   1   4  -1   11.56    0.35
   1   4  -1   10.57    0.45
   1   4  -1   11.37    0.33
  -1  -4   1   10.64    0.45
   0   4  -1   25.99    0.79
   0   4  -1   25.05    0.68
   0  -4   1   24.65    0.67
   0  -4   1   24.80    0.79
  -1   4  -1    5.74    0.33
   1  -4   1    5.74    0.32
   1  -4   1    5.06    0.32
  -2   4  -1    8.47    0.42
  -2   4  -1    8.54    0.41
   2  -4   1    8.42    0.43
   2  -4   1    8.29    0.45
  -3   4  -1   17.85    0.66
  -3   4  -1   19.43    0.74
   3  -4   1   18.78    0.73
   3  -4   1   18.50    0.81
  -4   4  -1    0.02    0.13
   4  -4   1   -0.02    0.17
   4  -4   1    0.08    0.13
   5  -4   1   -0.17    0.19
   5  -4   1    0.18    0.17
   5  -4   1    0.30    0.18
  -6  -3   1    1.50    0.37
  -5  -3   1    1.11    0.30
   4   3  -1    0.21    0.09
   4   3  -1    0.11    0.12
  -4  -3   1    0.10    0.15
   3   3  -1    3.60    0.36
   3   3  -1    3.68    0.21
   3   3  -1    3.71    0.22
  -3  -3   1    3.82    0.35
   2   3  -1    7.38    0.31
   2   3  -1    7.43    0.32
  -2  -3   1    7.02    0.29
  -2  -3   1    7.43    0.35
   1   3  -1   29.47    0.73
   1   3  -1   29.67    0.81
  -1  -3   1   29.59    0.80
   0   3  -1   33.90    0.82
   0   3  -1   33.11    0.91
   0  -3   1   33.87    0.92
   0  -3   1   33.47    0.81
  -1   3  -1   66.18    1.59
   1  -3   1   65.01    1.57
   1  -3   1   65.11    1.60
   1  -3   1   66.60    1.45
  -2   3  -1    6.94    0.33
  -2   3  -1    6.82    0.33
   2  -3   1    6.38    0.34
   2  -3   1    6.17    0.37
  -3   3  -1    2.69    0.23
  -3   3  -1    2.50    0.28
   3  -3   1    2.17    0.25
   3  -3   1    1.85    0.29
  -4   3  -1    2.18    0.33
   4  -3   1    1.55    0.32
   4  -3   1    2.09    0.26
   5  -3   1    0.28    0.16
   5  -3   1    0.34    0.16
   5  -3   1    0.21    0.21
  -6  -2   1   -0.07    0.23
  -5  -2   1    0.11    0.19
   4   2  -1    2.03    0.30
  -4  -2   1    2.36    0.34
   3   2  -1   33.21    0.81
   3   2  -1   32.11    0.81
   3   2  -1   33.45    1.06
  -3  -2   1   33.13    1.02
  -3  -2   1   35.40    1.06
   2   2  -1   14.56    0.42
   2   2  -1   14.76    0.42
  -2  -2   1   13.50    0.50
  -2  -2   1   14.05    0.51
   1   2  -1   75.66    1.74
   1   2  -1   78.97    1.75
   1   2  -1   80.05    1.74
  -1  -2   1   80.22    1.75
  -1  -2   1   80.82    1.76
  -1  -2   1   75.70    1.74
   0   2  -1   30.38    0.79
   0   2  -1   31.54    0.73
   0   2  -1   31.90    0.80
   0  -2   1   31.58    0.80
   0  -2   1   30.84    0.73
  -1   2  -1    0.38    0.09
   1  -2   1    0.30    0.09
   1  -2   1    0.51    0.11
   1  -2   1    0.43    0.09
   1  -2   1    0.40    0.07
  -2   2  -1    0.86    0.13
  -2   2  -1    1.41    0.15
   2  -2   1    1.16    0.19
   2  -2   1    1.48    0.17
   2  -2   1    1.28    0.16
  -3   2  -1    6.80    0.39
   3  -2   1    6.16    0.31
   3  -2   1    5.92    0.41
   3  -2   1    7.15    0.34
   4  -2   1   51.63    1.35
   4  -2   1   53.17    1.65
   5  -2   1    0.49    0.27
   5  -2   1    0.42    0.14
  -5  -1   1    4.17    0.49
   4   1  -1    0.11    0.11
  -4  -1   1   -0.03    0.13
   3   1  -1   30.70    1.00
   3   1  -1   32.08    0.75
   3   1  -1   31.56    0.74
  -3  -1   1   31.79    0.98
  -3  -1   1   30.89    1.00
   2   1  -1   -0.01    0.04
   2   1  -1   -0.05    0.03
   2   1  -1    0.03    0.07
  -2  -1   1   -0.03    0.06
  -2  -1   1    0.17    0.09
   1   1  -1    5.92    0.20
   1   1  -1    6.07    0.23
   1   1  -1    6.32    0.24
   1   1  -1    6.50    0.21
  -1  -1   1    6.32    0.24
  -1  -1   1    5.89    0.19
  -1  -1   1    6.02    0.19
  -1  -1   1    5.96    0.24
   0   1  -1  223.79    4.60
   0   1  -1  230.20    4.73
   0  -1   1  220.96    4.70
   0  -1   1  224.96    4.73
  -1   1  -1   75.57    1.62
  -1   1  -1   74.18    1.64
  -1   1  -1   77.17    1.65
   1  -1   1   77.47    1.67
   1  -1   1   77.69    1.66
   1  -1   1   73.01    1.65
   1  -1   1   74.10    1.69
  -2   1  -1    1.66    0.18
   2  -1   1    1.80    0.17
   2  -1   1    1.89    0.13
   2  -1   1    1.93    0.13
  -3   1  -1    5.12    0.33
   3  -1   1    6.10    0.26
   3  -1   1    5.56    0.25
   3  -1   1    5.66    0.33
   4  -1   1    2.55    0.19
   4  -1   1    2.42    0.30
   4  -1   1    2.90    0.39
   5  -1   1    0.03    0.19
   4   0  -1    2.58    0.33
   4   0  -1    2.67    0.17
  -4   0   1    2.81    0.35
   3   0  -1   13.82    0.41
   3   0  -1   14.70    0.41
   3   0  -1   15.31    0.61
  -3   0   1   13.23    0.57
  -3   0   1   15.08    0.62
   2   0  -1    4.37    0.26
   2   0  -1    4.60    0.18
   2   0  -1    4.56    0.17
  -2   0   1    4.33    0.26
  -2   0   1    4.44    0.27
  -2   0   1    4.32    0.27
   1   0  -1   -0.09    0.04
   1   0  -1   -0.04    0.03
   1   0  -1   -0.11    0.03
   1   0  -1   -0.13    0.04
   1   0  -1   -0.04    0.04
  -1   0   1   -0.07    0.05
  -1   0   1   -0.02    0.03
  -1   0   1   -0.07    0.03
  -1   0   1   -0.07    0.02
  -1   0   1    0.07    0.06
  -1   0   1   -0.09    0.05
   0   0  -1    0.14    0.03
   0   0   1   -0.04    0.02
   0   0   1    0.04    0.03
  -1   0  -1   47.13    1.00
   1   0   1   48.49    1.09
   1   0   1   45.99    1.01
   1   0   1   47.77    1.09
   1   0   1   49.16    1.02
   1   0   1   47.76    1.06
  -2   0  -1    0.01    0.08
   2   0   1    0.01    0.03
   2   0   1    0.05    0.03
   2   0   1   -0.03    0.05
   3   0   1    6.80    0.22
   3   0   1    6.67    0.22
   3   0   1    6.64    0.36
   4   0   1    1.70    0.25
   5   0   1    0.75    0.28
   6   0   1    0.29    0.22
   4  -1  -1   -0.08    0.12
   4  -1  -1    0.18    0.09
   3  -1  -1    1.24    0.20
   3  -1  -1    1.31    0.14
   3  -1  -1    1.39    0.15
  -3   1   1    1.46    0.22
  -3   1   1    1.06    0.20
  -3   1   1    1.29    0.22
   2  -1  -1  107.33    2.27
   2  -1  -1  102.31    2.35
   2  -1  -1  106.49    2.27
  -2   1   1  101.95    2.40
  -2   1   1  103.73    2.38
  -2   1   1  102.42    2.37
   1  -1  -1   27.23    0.67
   1  -1  -1   26.44    0.65
   1  -1  -1   27.40    0.65
  -1   1   1   25.81    0.66
  -1   1   1   27.18    0.64
  -1   1   1   26.06    0.67
  -1   1   1   25.72    0.68
  -1   1   1   26.34    0.64
  -1  -1  -1   27.22    0.66
  -1  -1  -1   27.30    0.59
   1   1   1   27.20    0.61
   1   1   1   26.03    0.66
   1   1   1   27.19    0.61
  -2  -1  -1    0.65    0.13
   2   1   1    0.64    0.12
  -3  -1  -1   33.80    1.02
   3   1   1   35.01    1.04
  -4  -1  -1    2.42    0.33
   4   1   1    2.48    0.31
   5   1   1    4.23    0.49
   6   1   1    0.25    0.22
   5  -2  -1    0.43    0.16
   4  -2  -1    0.60    0.14
   3  -2  -1    4.62    0.27
   3  -2  -1    4.74    0.28
   3  -2  -1    5.36    0.28
  -3   2   1    5.31    0.36
  -3   2   1    5.29    0.36
   2  -2  -1    0.00    0.06
   2  -2  -1   -0.02    0.06
  -2   2   1    0.01    0.06
  -2   2   1    0.04    0.06
  -2   2   1    0.06    0.07
   1  -2  -1    0.98    0.13
   1  -2  -1    1.06    0.13
   1  -2  -1    1.15    0.12
  -1   2   1    1.12    0.13
  -1   2   1    1.19    0.12
   0  -2  -1    3.19    0.17
   0  -2  -1    3.48    0.18
   0   2   1    2.99    0.17
   0   2   1    3.22    0.18
  -1  -2  -1  262.36    5.60
  -1  -2  -1  265.00    5.56
   1   2   1  276.02    5.57
   1   2   1  265.06    5.56
   1   2   1  268.72    5.60
  -2  -2  -1    0.27    0.10
   2   2   1    0.35    0.06
   2   2   1    0.40    0.07
  -3  -2  -1    8.90    0.44
   3   2   1    8.52    0.44
  -4  -2  -1    0.58    0.19
   4   2   1    0.86    0.21
  -5  -2  -1    0.48    0.25
   5   2   1    0.74    0.23
   6   2   1    0.04    0.20
   5  -3  -1    0.20    0.22
   5  -3  -1    0.27    0.16
   3  -3  -1    0.61    0.17
  -3   3   1    0.43    0.17
  -3   3   1    0.77    0.19
  -3   3   1    0.73    0.14
   2  -3  -1   15.05    0.55
  -2   3   1   14.32    0.51
  -2   3   1   14.92    0.54
  -2   3   1   15.51    0.58
   1  -3  -1    1.92    0.21
  -1   3   1    2.08    0.21
  -1   3   1    1.78    0.14
   0  -3  -1   51.69    1.27
   0   3   1   50.83    1.26
  -1  -3  -1    1.27    0.15
  -1  -3  -1    1.57    0.14
   1   3   1    1.58    0.16
   1   3   1    1.35    0.15
  -2  -3  -1    8.96    0.37
  -2  -3  -1    8.94    0.31
   2   3   1    9.24    0.34
   2   3   1    9.38    0.34
  -3  -3  -1    0.14    0.11
   3   3   1    0.03    0.07
   3   3   1    0.06    0.06
  -4  -3  -1   12.57    0.63
   4   3   1   12.71    0.65
   4   3   1   12.83    0.38
  -5  -3  -1    0.42    0.21
   5   3   1    0.35    0.18
   6   3   1   -0.05    0.19
   5  -4  -1    0.38    0.25
   5  -4  -1    0.26    0.19
   4  -4  -1    0.84    0.21
   4  -4  -1    1.13    0.23
   4  -4  -1    0.88    0.27
   3  -4  -1   21.80    0.80
  -3   4   1   21.62    0.85
  -3   4   1   19.47    0.77
  -3   4   1   22.66    0.74
   2  -4  -1    1.37    0.22
  -2   4   1    1.09    0.18
  -2   4   1    1.62    0.22
  -2   4   1    1.21    0.20
   1  -4  -1    0.92    0.17
  -1   4   1    0.95    0.17
  -1   4   1    0.90    0.11
   0  -4  -1   24.67    0.62
   0  -4  -1   22.88    0.75
   0   4   1   23.71    0.75
  -1  -4  -1   -0.05    0.07
  -1  -4  -1    0.03    0.06
   1   4   1   -0.04    0.07
  -2  -4  -1    7.01    0.33
  -2  -4  -1    6.56    0.33
   2   4   1    7.19    0.35
  -3  -4  -1    0.28    0.13
   3   4   1    0.14    0.08
   3   4   1    0.08    0.08
  -4  -4  -1    3.75    0.41
   4   4   1    3.76    0.23
   4   4   1    3.68    0.42
  -5  -4  -1    0.30    0.20
   5   4   1    0.51    0.19
  -6  -4  -1   -0.30    0.20
   4  -5  -1    0.34    0.23
   4  -5  -1    0.16    0.16
   4  -5  -1    0.45    0.18
   3  -5  -1    2.50    0.38
   3  -5  -1    2.08    0.30
  -3   5   1    2.26    0.31
   2  -5  -1   11.35    0.56
   2  -5  -1   11.98    0.57
  -2   5   1   10.93    0.46
  -2   5   1   12.64    0.57
   1  -5  -1    0.23    0.12
   1  -5  -1   -0.12    0.07
  -1   5   1    0.13    0.06
  -1   5   1    0.09    0.10
   0  -5  -1   52.17    1.24
   0  -5  -1   52.74    1.45
   0   5   1   53.13    1.44
  -1  -5  -1   22.78    0.77
   1   5   1   22.74    0.77
  -2  -5  -1   -0.02    0.09
  -2  -5  -1    0.02    0.08
  -2  -5  -1   -0.03    0.09
   2   5   1   -0.04    0.09
  -3  -5  -1    1.39    0.23
  -3  -5  -1    2.04    0.21
   3   5   1    1.45    0.20
  -4  -5  -1    1.85    0.30
   4   5   1    1.64    0.21
   4   5   1    1.67    0.22
  -5  -5  -1    0.57    0.25
   4  -6  -1    1.44    0.31
   4  -6  -1    2.41    0.44
   4  -6  -1    1.25    0.27
   3  -6  -1    2.20    0.38
   3  -6  -1    2.25    0.34
   2  -6  -1    2.73    0.34
   2  -6  -1    1.87    0.31
  -2   6   1    1.95    0.31
   1  -6  -1    4.77    0.32
   1  -6  -1    4.10    0.41
  -1   6   1    4.02    0.20
  -1   6   1    4.69    0.36
   0  -6  -1    7.34    0.32
   0  -6  -1    7.52    0.45
   0   6   1    7.19    0.44
  -1  -6  -1    0.38    0.14
   1   6   1    0.16    0.12
  -2  -6  -1    4.44    0.34
  -2  -6  -1    4.56    0.29
  -2  -6  -1    4.12    0.32
   2   6   1    4.23    0.33
  -3  -6  -1    7.30    0.42
   3   6   1    7.53    0.44
  -4  -6  -1    0.08    0.14
   4   6   1    0.18    0.12
  -5  -6  -1    1.48    0.31
   5   6   1    1.16    0.20
   3  -7  -1    2.50    0.40
   3  -7  -1    3.34    0.46
   2  -7  -1    0.44    0.19
   2  -7  -1    0.31    0.19
  -2   7   1    0.36    0.19
   1  -7  -1    4.15    0.37
   1  -7  -1    3.35    0.41
  -1   7   1    4.35    0.45
   0  -7  -1    0.39    0.17
   0  -7  -1    0.46    0.12
   0   7   1    0.72    0.22
  -1  -7  -1   11.76    0.61
   1   7   1   12.03    0.62
  -2  -7  -1    1.22    0.20
  -2  -7  -1    1.95    0.29
   2   7   1    1.21    0.25
  -3  -7  -1    2.76    0.32
   3   7   1    1.94    0.29
  -4  -7  -1    0.26    0.16
   4   7   1    0.70    0.20
  -5  -7  -1    0.15    0.18
   5   7   1    0.12    0.14
   3  -8  -1    0.89    0.30
   3  -8  -1    1.50    0.36
   3  -8  -1    1.11    0.30
   2  -8  -1    0.02    0.17
   2  -8  -1   -0.06    0.17
  -2   8   1    0.22    0.19
   1  -8  -1    5.28    0.37
   1  -8  -1    4.55    0.52
  -1   8   1    4.19    0.50
   0  -8  -1    1.23    0.28
   0  -8  -1    1.27    0.18
   0   8   1    1.53    0.31
  -1  -8  -1    0.08    0.15
   1   8   1    0.23    0.16
  -2  -8  -1    0.90    0.19
  -2  -8  -1    0.67    0.22
  -2  -8  -1    0.88    0.24
   2   8   1    0.38    0.19
  -3  -8  -1    0.30    0.16
   3   8   1    0.51    0.17
  -4  -8  -1    0.13    0.14
   4   8   1    0.03    0.15
   2  -9  -1    2.87    0.46
   2  -9  -1    4.34    0.47
  -2   9   1    3.29    0.48
   1  -9  -1    0.38    0.21
  -1   9   1   -0.01    0.16
   0  -9  -1    0.65    0.24
   0   9   1    0.99    0.28
  -1  -9  -1    0.79    0.26
  -1  -9  -1    0.61    0.17
   1   9   1    0.58    0.22
  -2  -9  -1    0.02    0.19
  -2  -9  -1   -0.15    0.18
  -2  -9  -1    0.04    0.12
   2   9   1   -0.11    0.14
  -3  -9  -1    0.04    0.13
   3   9   1    0.06    0.16
  -4  -9  -1    0.68    0.22
   4   9   1    0.82    0.27
   1 -10  -1    0.58    0.30
  -1  10   1    0.73    0.27
   0 -10  -1    1.59    0.38
   0  10   1    2.39    0.43
  -1 -10  -1    0.04    0.20
  -1 -10  -1    0.27    0.23
   1  10   1    0.20    0.20
   2  10   1    0.13    0.18
   3  10   1    0.05    0.18
  -1 -11  -1    0.66    0.31
  -1 -11  -1    0.65    0.32
   1  11   1    0.45    0.26
   3  10  -2    0.01    0.20
  -3 -10   2   -0.15    0.16
   2  10  -2    0.23    0.20
  -2 -10   2    0.32    0.20
   1  10  -2    0.30    0.21
  -1 -10   2   -0.02    0.18
   0  10  -2    0.42    0.26
   0 -10   2    0.83    0.30
  -1  10  -2    0.26    0.23
   1 -10   2   -0.13    0.17
   4   9  -2    0.23    0.18
  -4  -9   2    0.21    0.20
   3   9  -2    0.22    0.18
  -3  -9   2    0.25    0.16
   2   9  -2    0.00    0.17
  -2  -9   2   -0.01    0.15
  -2  -9   2   -0.04    0.19
   1   9  -2    0.39    0.21
  -1  -9   2    0.34    0.23
   0   9  -2    0.12    0.17
   0  -9   2    0.16    0.20
  -1   9  -2    5.28    0.58
   1  -9   2    5.27    0.59
   2  -9   2    0.42    0.26
   2  -9   2    0.62    0.24
   4   8  -2    0.24    0.16
  -4  -8   2    0.30    0.18
   3   8  -2    0.39    0.20
  -3  -8   2    0.40    0.19
   2   8  -2    0.73    0.24
  -2  -8   2    0.74    0.21
  -2  -8   2    1.06    0.26
   1   8  -2   -0.07    0.16
  -1  -8   2    0.09    0.17
   0   8  -2   -0.03    0.14
   0  -8   2    0.12    0.10
   0  -8   2    0.11    0.16
  -1   8  -2    0.40    0.21
  -2   8  -2    0.60    0.22
   2  -8   2    0.49    0.22
   2  -8   2    0.56    0.21
   3  -8   2    0.70    0.26
   3  -8   2    1.30    0.32
   5   7  -2    0.11    0.15
  -5  -7   2    0.17    0.21
   4   7  -2   -0.04    0.13
  -4  -7   2    0.23    0.15
   3   7  -2    0.60    0.20
  -3  -7   2    1.10    0.23
   2   7  -2    1.53    0.27
  -2  -7   2    1.42    0.24
  -2  -7   2    1.36    0.26
   1   7  -2    0.08    0.13
  -1  -7   2   -0.08    0.13
   0   7  -2    0.79    0.22
   0  -7   2    0.97    0.17
   0  -7   2    1.16    0.24
  -1   7  -2    7.48    0.51
   1  -7   2    6.79    0.49
   1  -7   2    7.70    0.44
  -2   7  -2    2.08    0.35
   2  -7   2    2.13    0.33
   2  -7   2    2.10    0.33
   3  -7   2    3.02    0.43
   3  -7   2    1.72    0.34
   5   6  -2    1.88    0.28
  -5  -6   2    2.53    0.41
   4   6  -2    0.13    0.14
  -4  -6   2    0.38    0.18
   3   6  -2    1.05    0.21
  -3  -6   2    1.40    0.25
   2   6  -2    0.11    0.12
  -2  -6   2    0.20    0.13
  -2  -6   2    0.11    0.13
   1   6  -2    1.40    0.25
   1   6  -2    2.40    0.21
  -1  -6   2    2.12    0.28
   0   6  -2    9.05    0.51
   0  -6   2    9.22    0.39
   0  -6   2    9.16    0.52
  -1   6  -2    0.06    0.12
   1  -6   2    0.10    0.11
   1  -6   2    0.07    0.13
  -2   6  -2   12.91    0.64
   2  -6   2   13.13    0.66
   2  -6   2   12.50    0.62
   3  -6   2    3.22    0.44
   3  -6   2    2.52    0.36
   4  -6   2    0.35    0.24
   4  -6   2   -0.09    0.15
   5   5  -2    0.39    0.14
  -5  -5   2    0.46    0.24
   4   5  -2    1.25    0.21
  -4  -5   2    1.46    0.29
   3   5  -2    0.07    0.11
  -3  -5   2    0.11    0.12
  -3  -5   2    0.14    0.10
   2   5  -2   29.57    0.96
  -2  -5   2   30.19    0.92
  -2  -5   2   31.00    0.93
   1   5  -2    7.48    0.29
   1   5  -2    6.99    0.40
  -1  -5   2    6.50    0.38
   0   5  -2   10.77    0.52
   0  -5   2   11.22    0.52
   0  -5   2   11.18    0.41
  -1   5  -2   10.67    0.52
   1  -5   2   10.67    0.47
   1  -5   2   12.33    0.56
  -2   5  -2    2.06    0.28
  -2   5  -2    1.92    0.24
   2  -5   2    1.60    0.26
   2  -5   2    2.02    0.29
  -3   5  -2    0.06    0.11
   3  -5   2    0.33    0.14
   3  -5   2   -0.06    0.13
   4  -5   2    7.72    0.52
   4  -5   2    6.94    0.69
  -5  -4   2    0.73    0.25
   4   4  -2    4.89    0.29
  -4  -4   2    4.91    0.47
   3   4  -2    0.27    0.11
  -3  -4   2    0.06    0.11
  -3  -4   2    0.20    0.09
   2   4  -2   -0.01    0.07
  -2  -4   2   -0.04    0.07
  -2  -4   2   -0.03    0.09
  -2  -4   2    0.01    0.07
   1   4  -2    1.70    0.15
   1   4  -2    1.42    0.20
  -1  -4   2    1.85    0.22
   0   4  -2    2.87    0.20
   0   4  -2    2.98    0.29
   0  -4   2    2.92    0.19
   0  -4   2    2.86    0.28
  -1   4  -2   22.37    0.75
   1  -4   2   23.96    0.55
   1  -4   2   21.76    0.72
   1  -4   2   22.59    0.77
  -2   4  -2    1.58    0.23
  -2   4  -2    1.33    0.18
   2  -4   2    1.47    0.22
   2  -4   2    1.49    0.24
  -3   4  -2    3.54    0.33
  -3   4  -2    3.86    0.35
   3  -4   2    4.01    0.38
   3  -4   2    4.09    0.44
   4  -4   2    0.04    0.17
   4  -4   2    0.02    0.12
   5  -4   2    1.57    0.28
   5  -4   2    1.42    0.34
  -5  -3   2    1.50    0.32
   4   3  -2    2.28    0.21
  -4  -3   2    2.78    0.37
   3   3  -2    0.28    0.09
   3   3  -2    0.07    0.09
   3   3  -2    0.17    0.09
  -3  -3   2    0.02    0.10
  -3  -3   2    0.13    0.11
   2   3  -2   15.96    0.53
   2   3  -2   15.30    0.52
  -2  -3   2   15.46    0.55
  -2  -3   2   15.65    0.49
  -2  -3   2   15.55    0.56
   1   3  -2   11.79    0.44
  -1  -3   2   11.71    0.43
  -1  -3   2   10.52    0.36
   0   3  -2   23.91    0.64
   0   3  -2   23.55    0.72
   0  -3   2   24.17    0.64
   0  -3   2   24.06    0.72
  -1   3  -2  115.54    2.67
   1  -3   2  115.53    2.68
   1  -3   2  118.42    2.63
   1  -3   2  121.13    2.52
  -2   3  -2    1.95    0.21
   2  -3   2    1.53    0.20
   2  -3   2    2.02    0.26
  -3   3  -2    6.28    0.32
  -3   3  -2    6.53    0.38
   3  -3   2    6.57    0.37
   3  -3   2    5.76    0.42
  -4   3  -2    0.78    0.19
   4  -3   2    0.73    0.24
   4  -3   2    0.62    0.17
   5  -3   2    0.69    0.18
   5  -3   2    0.80    0.27
  -5  -2   2    0.05    0.18
   4   2  -2    2.04    0.17
   4   2  -2    1.94    0.29
  -4  -2   2    1.74    0.29
   3   2  -2   24.10    0.66
   3   2  -2   24.19    0.87
   3   2  -2   23.78    0.66
  -3  -2   2   23.27    0.83
  -3  -2   2   22.58    0.80
   2   2  -2    2.93    0.18
   2   2  -2    2.54    0.25
   2   2  -2    3.02    0.18
  -2  -2   2    2.97    0.16
  -2  -2   2    3.38    0.24
  -2  -2   2    3.23    0.23
   1   2  -2   29.81    0.76
   1   2  -2   29.13    0.76
  -1  -2   2   28.88    0.73
  -1  -2   2   27.32    0.74
   0   2  -2   23.03    0.59
   0   2  -2   23.10    0.65
   0  -2   2   23.08    0.59
   0  -2   2   23.31    0.64
  -1   2  -2    0.56    0.12
  -1   2  -2    0.20    0.08
   1  -2   2    0.21    0.08
   1  -2   2    0.25    0.09
  -2   2  -2   16.03    0.51
  -2   2  -2   16.09    0.52
   2  -2   2   17.43    0.55
   2  -2   2   16.71    0.61
   2  -2   2   15.76    0.53
  -3   2  -2    0.68    0.14
   3  -2   2    0.73    0.14
   3  -2   2    0.69    0.14
   3  -2   2    0.79    0.20
   4  -2   2    6.37    0.35
   4  -2   2    5.92    0.57
   5  -2   2    0.49    0.14
   5  -2   2    0.86    0.30
  -5  -1   2    0.79    0.26
   4   1  -2    4.74    0.23
   4   1  -2    5.12    0.49
  -4  -1   2    5.08    0.47
  -4  -1   2    4.84    0.47
   3   1  -2    7.95    0.29
   3   1  -2    7.38    0.43
   3   1  -2    7.51    0.28
  -3  -1   2    7.84    0.43
  -3  -1   2    7.05    0.41
   2   1  -2   64.39    1.44
   2   1  -2   63.43    1.58
   2   1  -2   63.88    1.44
  -2  -1   2   63.54    1.57
  -2  -1   2   62.41    1.55
   1   1  -2    8.68    0.29
   1   1  -2    8.42    0.32
   1   1  -2    8.73    0.29
  -1  -1   2    8.55    0.28
  -1  -1   2    8.42    0.30
  -1  -1   2    8.12    0.29
   0   1  -2  192.08    4.03
   0   1  -2  189.67    3.93
   0   1  -2  196.28    4.03
   0  -1   2  189.02    4.03
   0  -1   2  191.57    4.03
  -1   1  -2   58.28    1.24
  -1   1  -2   59.61    1.36
  -1   1  -2   57.83    1.32
   1  -1   2   59.16    1.33
   1  -1   2   56.39    1.35
   1  -1   2   58.07    1.33
  -2   1  -2   51.04    1.25
  -2   1  -2   52.05    1.19
   2  -1   2   55.63    1.24
   2  -1   2   51.32    1.35
   2  -1   2   53.31    1.25
   2  -1   2   52.35    1.23
   3  -1   2    0.94    0.16
   3  -1   2    0.99    0.13
   3  -1   2    0.89    0.20
   3  -1   2    1.22    0.14
   4  -1   2    1.15    0.27
   4  -1   2    1.15    0.22
   4  -1   2    1.35    0.16
   5  -1   2   -0.04    0.17
  -5   0   2    0.18    0.20
   4   0  -2    2.74    0.34
   4   0  -2    3.33    0.20
  -4   0   2    4.16    0.42
  -4   0   2    3.33    0.39
   3   0  -2    0.21    0.07
   3   0  -2    0.09    0.10
   3   0  -2    0.25    0.08
  -3   0   2    0.29    0.12
  -3   0   2    0.28    0.13
  -3   0   2    0.19    0.11
   2   0  -2   69.50    1.69
   2   0  -2   70.15    1.55
   2   0  -2   70.09    1.56
  -2   0   2   67.62    1.69
  -2   0   2   70.95    1.71
  -2   0   2   70.14    1.68
   1   0  -2   -0.15    0.05
   1   0  -2   -0.03    0.05
   1   0  -2   -0.02    0.06
   1   0  -2    0.09    0.05
  -1   0   2    0.08    0.06
  -1   0   2   -0.08    0.05
  -1   0   2   -0.02    0.06
  -1   0   2    0.06    0.05
  -1   0   2    0.08    0.07
   0   0  -2   42.56    0.94
   0   0   2   39.87    0.93
  -1   0  -2    5.14    0.18
  -1   0  -2    5.16    0.18
  -1   0  -2    5.27    0.23
   1   0   2    5.18    0.22
   1   0   2    4.93    0.19
   1   0   2    5.47    0.19
   2   0   2   23.99    0.73
   2   0   2   23.96    0.68
   2   0   2   24.86    0.60
   2   0   2   24.51    0.59
   3   0   2    0.26    0.13
   3   0   2    0.27    0.06
   3   0   2    0.20    0.05
   3   0   2    0.04    0.07
   4   0   2    4.50    0.34
   4   0   2    3.79    0.18
   4   0   2    3.92    0.44
   5   0   2   -0.03    0.19
   6   0   2   -0.05    0.17
   4  -1  -2    1.22    0.17
   4  -1  -2    1.62    0.30
  -4   1   2    1.51    0.29
  -4   1   2    1.07    0.23
   3  -1  -2    8.13    0.34
   3  -1  -2    8.66    0.34
   3  -1  -2    7.60    0.44
  -3   1   2    8.58    0.47
  -3   1   2    7.85    0.44
  -3   1   2    8.42    0.43
   2  -1  -2   34.70    0.98
   2  -1  -2   36.72    0.89
   2  -1  -2   35.71    0.90
  -2   1   2   35.07    1.00
  -2   1   2   34.24    0.84
  -2   1   2   34.36    0.95
  -2   1   2   36.41    0.99
   1  -1  -2    6.27    0.25
   1  -1  -2    6.26    0.24
   1  -1  -2    6.74    0.26
  -1   1   2    6.05    0.24
  -1   1   2    6.32    0.24
  -1   1   2    6.55    0.25
  -1   1   2    6.29    0.27
   0  -1  -2   35.40    0.78
   0  -1  -2   30.48    0.76
   0   1   2   32.95    0.76
   0   1   2   28.31    0.76
  -1  -1  -2    2.52    0.15
  -1  -1  -2    2.59    0.12
  -1  -1  -2    2.70    0.13
  -1  -1  -2    2.92    0.15
   1   1   2    2.76    0.13
   1   1   2    2.80    0.16
   1   1   2    2.68    0.13
   1   1   2    2.66    0.14
  -2  -1  -2    6.31    0.30
   2   1   2    6.22    0.20
   2   1   2    6.56    0.30
   2   1   2    6.23    0.20
  -3  -1  -2    0.60    0.16
   3   1   2    0.63    0.14
   3   1   2    0.54    0.15
   4   1   2    4.66    0.43
   4   1   2    5.05    0.39
   5   1   2    2.93    0.41
   6   1   2   -0.03    0.18
   5  -2  -2    1.87    0.23
  -4   2   2    0.01    0.13
   3  -2  -2    0.18    0.10
   3  -2  -2    0.47    0.12
  -3   2   2    0.23    0.13
  -3   2   2    0.35    0.13
  -3   2   2    0.16    0.06
   2  -2  -2    0.18    0.08
   2  -2  -2    0.24    0.09
   2  -2  -2    0.24    0.09
  -2   2   2    0.13    0.08
  -2   2   2    0.33    0.10
  -2   2   2    0.08    0.07
   1  -2  -2   45.23    1.11
   1  -2  -2   44.66    1.09
   1  -2  -2   44.49    1.04
   1  -2  -2   44.68    1.10
  -1   2   2   43.61    1.06
  -1   2   2   44.25    1.09
   0  -2  -2    2.03    0.17
   0   2   2    1.79    0.14
  -1  -2  -2  992.07   20.15
  -1  -2  -2  931.00   20.06
  -1  -2  -2  974.45   19.60
   1   2   2 1000.00   20.18
   1   2   2  969.28   19.61
   1   2   2  928.45   20.16
   1   2   2  976.88   20.08
  -2  -2  -2    2.80    0.21
   2   2   2    2.80    0.18
   2   2   2    2.53    0.14
   2   2   2    2.57    0.15
  -3  -2  -2    0.67    0.16
   3   2   2    1.02    0.18
   3   2   2    0.85    0.09
   3   2   2    0.90    0.09
  -4  -2  -2   -0.06    0.12
   4   2   2    0.01    0.08
   4   2   2    0.15    0.12
   5   2   2    0.71    0.22
   6   2   2    0.49    0.23
   5  -3  -2    3.84    0.38
   4  -3  -2    0.33    0.15
  -4   3   2    0.41    0.16
   3  -3  -2   84.92    2.10
  -3   3   2   86.05    1.99
  -3   3   2   84.86    2.21
  -3   3   2   85.51    2.18
   2  -3  -2   13.22    0.52
   2  -3  -2   12.72    0.51
  -2   3   2   12.28    0.49
  -2   3   2   12.38    0.48
  -2   3   2   13.81    0.55
   1  -3  -2    7.07    0.34
   1  -3  -2    7.49    0.28
  -1   3   2    7.38    0.28
  -1   3   2    7.19    0.33
   0  -3  -2    3.33    0.22
   0  -3  -2    2.71    0.20
   0   3   2    3.13    0.21
  -1  -3  -2   10.30    0.38
  -1  -3  -2   10.12    0.31
   1   3   2    9.81    0.37
   1   3   2    9.82    0.37
  -2  -3  -2    9.19    0.33
  -2  -3  -2    8.97    0.38
   2   3   2    9.66    0.32
   2   3   2    9.68    0.35
   2   3   2   10.00    0.35
  -3  -3  -2    5.61    0.35
   3   3   2    5.25    0.30
   3   3   2    5.30    0.24
   3   3   2    6.64    0.26
  -4  -3  -2    7.98    0.50
   4   3   2    7.79    0.45
   4   3   2    7.38    0.27
   4   3   2    8.83    0.52
  -5  -3  -2    0.27    0.20
   5   3   2    0.31    0.17
   6   3   2    1.00    0.29
   5  -4  -2    0.32    0.24
   5  -4  -2    0.00    0.17
   4  -4  -2    3.46    0.38
   3  -4  -2    1.14    0.22
   3  -4  -2    1.23    0.22
  -3   4   2    1.42    0.24
  -3   4   2    1.43    0.26
  -3   4   2    0.89    0.18
   2  -4  -2   11.63    0.53
  -2   4   2   11.59    0.50
  -2   4   2   11.75    0.54
  -2   4   2   11.50    0.48
   1  -4  -2   15.16    0.58
  -1   4   2   15.04    0.46
  -1   4   2   15.06    0.57
   0  -4  -2    1.31    0.19
   0   4   2    1.24    0.18
  -1  -4  -2    6.99    0.34
  -1  -4  -2    7.12    0.27
  -1  -4  -2    6.92    0.34
   1   4   2    6.72    0.35
  -2  -4  -2   40.13    1.06
  -2  -4  -2   39.78    1.05
   2   4   2   39.68    1.08
  -3  -4  -2    0.44    0.14
   3   4   2    0.44    0.11
   3   4   2    0.42    0.11
   3   4   2    0.22    0.10
  -4  -4  -2    0.06    0.14
   4   4   2    0.19    0.12
   4   4   2    0.26    0.09
  -5  -4  -2    0.82    0.24
   5   4   2    1.34    0.27
   4  -5  -2    0.32    0.17
   4  -5  -2    0.53    0.26
   3  -5  -2    1.86    0.29
   3  -5  -2    1.48    0.27
  -3   5   2    1.73    0.27
   2  -5  -2   13.08    0.61
  -2   5   2   12.45    0.51
  -2   5   2   12.87    0.58
   1  -5  -2    2.78    0.31
  -1   5   2    3.35    0.20
  -1   5   2    3.42    0.34
   0  -5  -2    0.71    0.17
   0  -5  -2    0.67    0.12
  -1  -5  -2   14.09    0.57
  -1  -5  -2   13.46    0.56
  -1  -5  -2   13.67    0.43
   1   5   2   13.80    0.57
  -2  -5  -2    6.30    0.32
  -2  -5  -2    6.51    0.36
   2   5   2    6.71    0.37
  -3  -5  -2    0.33    0.11
  -3  -5  -2    0.34    0.13
   3   5   2    0.34    0.08
   3   5   2    0.39    0.12
  -4  -5  -2    0.26    0.16
   4   5   2    0.25    0.12
   4   5   2    0.30    0.12
  -5  -5  -2    0.34    0.20
   4  -6  -2    1.63    0.39
   4  -6  -2    1.35    0.29
   3  -6  -2    0.22    0.16
   3  -6  -2   -0.18    0.15
   3  -6  -2    0.47    0.20
  -3   6   2    0.33    0.15
   2  -6  -2   55.20    1.59
   2  -6  -2   53.85    1.65
  -2   6   2   56.94    1.61
  -2   6   2   54.56    1.43
   1  -6  -2    7.15    0.47
   1  -6  -2    7.87    0.41
  -1   6   2    7.54    0.31
  -1   6   2    7.50    0.47
   0  -6  -2    0.34    0.15
   0  -6  -2    0.25    0.10
   0   6   2    0.04    0.11
  -1  -6  -2    0.70    0.19
  -1  -6  -2    0.38    0.15
  -1  -6  -2    0.50    0.11
   1   6   2    0.67    0.18
  -2  -6  -2    1.37    0.23
  -2  -6  -2    1.39    0.19
   2   6   2    1.02    0.20
  -3  -6  -2    4.58    0.33
   3   6   2    4.48    0.40
  -4  -6  -2    0.06    0.13
   4   6   2    0.42    0.13
  -5  -6  -2   -0.17    0.16
   5   6   2   -0.07    0.11
   3  -7  -2    0.29    0.20
   3  -7  -2    0.38    0.22
   3  -7  -2    0.22    0.20
   2  -7  -2    2.38    0.35
   2  -7  -2    2.35    0.36
  -2   7   2    2.59    0.37
   1  -7  -2    0.03    0.14
   1  -7  -2    0.24    0.14
  -1   7   2    0.13    0.15
   0  -7  -2    2.50    0.35
   0  -7  -2    2.77    0.24
   0   7   2    2.40    0.34
  -1  -7  -2    0.34    0.11
  -1  -7  -2    0.16    0.14
  -1  -7  -2    0.30    0.16
   1   7   2    0.52    0.18
  -2  -7  -2    0.40    0.17
  -2  -7  -2    0.66    0.14
  -2  -7  -2    0.36    0.18
   2   7   2    0.72    0.20
  -3  -7  -2    1.75    0.25
   3   7   2    1.47    0.27
  -4  -7  -2   -0.09    0.14
   4   7   2    0.12    0.14
  -5  -7  -2    0.16    0.19
   5   7   2    0.13    0.14
   3  -8  -2    0.16    0.21
   3  -8  -2    0.16    0.21
   3  -8  -2    0.21    0.21
   2  -8  -2    0.09    0.19
   2  -8  -2    0.82    0.25
   2  -8  -2    1.04    0.27
  -2   8   2    0.82    0.27
   1  -8  -2    5.73    0.59
   1  -8  -2    6.87    0.43
  -1   8   2    5.68    0.58
   0  -8  -2    0.83    0.15
   0  -8  -2    0.40    0.20
   0   8   2    0.45    0.20
  -1  -8  -2   -0.06    0.14
  -1  -8  -2    0.14    0.11
  -1  -8  -2    0.25    0.19
   1   8   2    0.08    0.14
  -2  -8  -2    2.26    0.34
  -2  -8  -2    2.36    0.37
  -2  -8  -2    2.28    0.27
   2   8   2    1.41    0.28
  -3  -8  -2   -0.01    0.11
   3   8   2    0.01    0.14
  -4  -8  -2    0.51    0.20
   4   8   2    0.62    0.21
  -5  -8  -2   -0.11    0.18
   5   8   2    0.24    0.17
   2  -9  -2    0.18    0.22
   2  -9  -2    0.01    0.19
   2  -9  -2    0.29    0.21
   1  -9  -2    0.06    0.18
   1  -9  -2    0.09    0.19
  -1   9   2    0.28    0.21
   0  -9  -2    0.03    0.17
   0  -9  -2   -0.08    0.16
   0   9   2   -0.12    0.16
  -1  -9  -2    0.75    0.27
  -1  -9  -2    0.68    0.25
   1   9   2    0.83    0.25
  -2  -9  -2    0.71    0.26
  -2  -9  -2    0.38    0.15
   2   9   2    0.32    0.19
  -3  -9  -2    0.45    0.17
   3   9   2    0.16    0.18
  -4  -9  -2    0.40    0.19
   4   9   2    0.18    0.21
   1 -10  -2   -0.03    0.22
   1 -10  -2    0.41    0.24
  -1  10   2    0.25    0.22
   0 -10  -2    0.11    0.23
   0 -10  -2   -0.05    0.22
   0  10   2   -0.20    0.18
  -1 -10  -2    0.56    0.26
  -1 -10  -2   -0.10    0.19
   1  10   2   -0.03    0.17
  -2 -10  -2    0.53    0.26
   2  10   2    0.05    0.19
   3  10   2    0.10    0.19
  -1 -11  -2    0.17    0.25
  -1 -11  -2    0.16    0.27
   1  11   2   -0.05    0.19
   2  11   2    0.33    0.23
   2  10  -3    2.55    0.43
  -2 -10   3    2.50    0.36
   1  10  -3   -0.01    0.18
  -1 -10   3   -0.10    0.18
   0  10  -3   -0.10    0.19
   0 -10   3    0.06    0.21
  -1  10  -3    0.42    0.25
   1 -10   3    0.04    0.22
   3   9  -3   -0.01    0.17
   2   9  -3    0.97    0.27
  -2  -9   3    0.87    0.27
  -2  -9   3    0.57    0.21
   1   9  -3    0.36    0.23
  -1  -9   3    0.19    0.19
   0   9  -3    0.75    0.27
   0  -9   3    1.17    0.29
  -1   9  -3    1.03    0.31
   1  -9   3    0.74    0.28
   1  -9   3    0.64    0.22
   2  -9   3    0.10    0.20
   2  -9   3    0.16    0.20
   4   8  -3    0.29    0.19
  -4  -8   3   -0.06    0.16
   3   8  -3   -0.02    0.14
  -3  -8   3   -0.07    0.13
   2   8  -3    1.41    0.29
  -2  -8   3    2.51    0.37
  -2  -8   3    1.58    0.27
   1   8  -3   12.03    0.69
  -1  -8   3   12.46    0.69
   0   8  -3    0.14    0.17
   0  -8   3    0.07    0.17
  -1   8  -3   -0.05    0.14
   1  -8   3    0.15    0.15
   1  -8   3   -0.06    0.14
  -2   8  -3    3.28    0.46
   2  -8   3    2.49    0.40
   2  -8   3    2.29    0.36
   3  -8   3    0.07    0.20
   3  -8   3    0.32    0.23
   4   7  -3    0.00    0.14
  -4  -7   3    0.14    0.18
   3   7  -3    0.02    0.13
  -3  -7   3    0.32    0.18
   2   7  -3    1.60    0.29
  -2  -7   3    1.28    0.25
  -2  -7   3    1.33    0.25
   1   7  -3    4.05    0.44
  -1  -7   3    4.41    0.45
   0   7  -3    0.02    0.12
   0  -7   3    0.22    0.16
  -1   7  -3    0.51    0.20
   1  -7   3    0.34    0.19
   1  -7   3    0.37    0.15
  -2   7  -3    3.43    0.43
   2  -7   3    2.50    0.35
   2  -7   3    2.82    0.40
   3  -7   3    0.27    0.20
   3  -7   3    0.23    0.19
   5   6  -3    3.39    0.36
  -5  -6   3    4.44    0.55
   4   6  -3    0.45    0.18
  -4  -6   3    0.24    0.18
   3   6  -3    0.25    0.14
  -3  -6   3    0.28    0.14
   2   6  -3    0.87    0.20
  -2  -6   3    0.47    0.15
  -2  -6   3    0.86    0.20
   1   6  -3   11.60    0.59
  -1  -6   3   11.41    0.57
   0   6  -3    7.13    0.46
   0  -6   3    6.83    0.35
   0  -6   3    6.69    0.44
  -1   6  -3    7.95    0.50
   1  -6   3    8.65    0.45
   1  -6   3    8.31    0.51
  -2   6  -3    1.39    0.27
   2  -6   3    0.75    0.21
   2  -6   3    1.14    0.27
   3  -6   3   -0.03    0.16
   3  -6   3    0.09    0.15
   4  -6   3    0.16    0.22
   4  -6   3    0.29    0.21
   5   5  -3    1.28    0.23
  -5  -5   3    1.48    0.32
   4   5  -3    0.26    0.14
  -4  -5   3    0.47    0.20
   3   5  -3    1.78    0.25
  -3  -5   3    2.09    0.30
   2   5  -3    0.54    0.16
  -2  -5   3    0.50    0.16
  -2  -5   3    0.49    0.15
   1   5  -3    0.07    0.11
  -1  -5   3    0.11    0.11
   0   5  -3   22.70    0.82
   0  -5   3   21.54    0.67
   0  -5   3   22.88    0.82
  -1   5  -3    1.18    0.21
   1  -5   3    0.54    0.17
   1  -5   3    0.78    0.16
  -2   5  -3    0.26    0.12
  -2   5  -3    0.24    0.14
   2  -5   3    0.19    0.13
   2  -5   3    0.45    0.17
   3  -5   3    1.77    0.29
   3  -5   3    2.14    0.35
   4  -5   3    1.43    0.28
   4  -5   3    1.84    0.37
   5   4  -3    0.01    0.12
  -5  -4   3   -0.07    0.16
   4   4  -3   16.87    0.64
  -4  -4   3   18.14    0.79
   3   4  -3    2.13    0.25
   3   4  -3    2.99    0.37
  -3  -4   3    2.63    0.23
  -3  -4   3    2.17    0.29
  -3  -4   3    2.90    0.33
   2   4  -3    0.10    0.10
  -2  -4   3    0.09    0.10
  -2  -4   3    0.24    0.11
  -2  -4   3    0.28    0.10
   1   4  -3   25.88    0.70
   1   4  -3   24.61    0.82
  -1  -4   3   24.47    0.80
  -1  -4   3   26.08    0.68
   0   4  -3    0.48    0.14
   0  -4   3    0.68    0.12
   0  -4   3    0.62    0.15
  -1   4  -3    0.30    0.12
   1  -4   3    0.14    0.11
   1  -4   3    0.16    0.09
   1  -4   3    0.41    0.06
  -2   4  -3    8.54    0.37
  -2   4  -3    8.50    0.43
   2  -4   3    8.15    0.44
   2  -4   3    8.61    0.47
  -3   4  -3    0.83    0.18
  -3   4  -3    0.59    0.16
   3  -4   3    0.60    0.17
   3  -4   3    0.84    0.21
   4  -4   3    0.31    0.20
   4  -4   3    0.29    0.14
   5  -4   3    0.40    0.25
   5  -4   3    0.47    0.20
  -5  -3   3    0.37    0.23
   4   3  -3    0.59    0.13
  -4  -3   3    0.42    0.18
  -4  -3   3    0.35    0.18
   3   3  -3    0.34    0.11
   3   3  -3    0.30    0.15
   3   3  -3    0.26    0.11
  -3  -3   3    0.23    0.13
  -3  -3   3    0.00    0.04
  -3  -3   3    0.19    0.12
   2   3  -3   -0.02    0.07
   2   3  -3    0.02    0.08
  -2  -3   3    0.03    0.07
  -2  -3   3   -0.11    0.07
  -2  -3   3    0.01    0.07
   1   3  -3    0.31    0.10
  -1  -3   3    0.47    0.12
  -1  -3   3    0.33    0.08
   0   3  -3    9.11    0.35
   0   3  -3    8.97    0.40
   0  -3   3    8.47    0.33
   0  -3   3    8.60    0.39
  -1   3  -3   10.12    0.43
   1  -3   3    9.59    0.41
   1  -3   3   10.37    0.44
  -2   3  -3    4.46    0.29
  -2   3  -3    4.33    0.23
   2  -3   3    4.97    0.34
   2  -3   3    4.51    0.29
  -3   3  -3    0.91    0.16
  -3   3  -3    0.75    0.15
   3  -3   3    0.60    0.19
   3  -3   3    1.06    0.19
   4  -3   3    8.76    0.59
   4  -3   3    8.77    0.47
   5  -3   3    0.47    0.23
   5  -3   3    0.13    0.15
  -5  -2   3    1.11    0.28
   4   2  -3    1.80    0.20
  -4  -2   3    1.55    0.29
  -4  -2   3    1.59    0.29
   3   2  -3    0.60    0.12
   3   2  -3    0.57    0.15
   3   2  -3    0.65    0.12
  -3  -2   3    0.59    0.15
  -3  -2   3    0.51    0.16
   2   2  -3    9.76    0.37
   2   2  -3    9.60    0.44
   2   2  -3    9.18    0.37
  -2  -2   3    8.53    0.33
  -2  -2   3    9.30    0.40
  -2  -2   3    9.27    0.41
   1   2  -3    3.82    0.23
  -1  -2   3    3.91    0.20
  -1  -2   3    3.97    0.22
   0   2  -3   -0.02    0.06
   0   2  -3    0.00    0.05
   0  -2   3    0.00    0.06
  -1   2  -3   24.93    0.72
  -1   2  -3   25.43    0.58
   1  -2   3   24.84    0.72
   1  -2   3   24.25    0.72
  -2   2  -3    6.02    0.27
  -2   2  -3    5.99    0.28
   2  -2   3    5.30    0.34
   2  -2   3    6.13    0.31
  -3   2  -3    0.71    0.11
   3  -2   3    0.98    0.16
   3  -2   3    0.57    0.18
   3  -2   3    0.61    0.13
   4  -2   3    7.85    0.55
   4  -2   3   10.69    0.46
   5  -2   3    0.49    0.15
   5  -2   3    0.54    0.24
  -5  -1   3    1.47    0.32
   4   1  -3    1.47    0.17
   4   1  -3    1.02    0.23
  -4  -1   3    1.69    0.30
  -4  -1   3    1.33    0.27
   3   1  -3    8.35    0.47
   3   1  -3    7.69    0.33
   3   1  -3    8.19    0.33
  -3  -1   3    8.86    0.46
  -3  -1   3    6.89    0.41
   2   1  -3    1.20    0.18
   2   1  -3    1.34    0.15
   2   1  -3    1.26    0.14
  -2  -1   3    0.99    0.16
  -2  -1   3    1.22    0.12
  -2  -1   3    1.42    0.19
   1   1  -3   -0.01    0.06
   1   1  -3    0.06    0.06
   1   1  -3   -0.05    0.05
  -1  -1   3    0.01    0.06
  -1  -1   3    0.03    0.05
  -1  -1   3   -0.02    0.05
   0   1  -3   81.98    1.82
   0   1  -3   80.49    1.69
   0   1  -3   82.67    1.76
   0  -1   3   77.60    1.81
  -1   1  -3    0.82    0.13
  -1   1  -3    0.58    0.10
   1  -1   3    0.62    0.11
   1  -1   3    0.68    0.11
   1  -1   3    0.58    0.10
  -2   1  -3    0.08    0.06
   2  -1   3    0.08    0.07
   2  -1   3   -0.01    0.08
   2  -1   3    0.14    0.06
   3  -1   3    9.01    0.35
   3  -1   3    7.89    0.46
   3  -1   3    8.67    0.39
   3  -1   3    8.25    0.34
   4  -1   3    1.83    0.25
   4  -1   3    2.22    0.35
   4  -1   3    1.83    0.19
   5  -1   3   -0.31    0.14
   5  -1   3    0.06    0.17
  -5   0   3    0.38    0.23
   4   0  -3    6.09    0.30
   4   0  -3    5.92    0.44
  -4   0   3    5.69    0.45
  -4   0   3    5.49    0.43
   3   0  -3    0.03    0.06
   3   0  -3   -0.03    0.07
   3   0  -3   -0.14    0.07
  -3   0   3   -0.07    0.06
  -3   0   3    0.07    0.09
  -3   0   3   -0.06    0.09
   2   0  -3   40.66    0.99
   2   0  -3   39.85    1.00
   2   0  -3   40.41    1.11
  -2   0   3   39.56    1.09
  -2   0   3   39.46    0.95
  -2   0   3   39.57    1.12
  -2   0   3   41.23    1.07
   1   0  -3  100.15    2.18
   1   0  -3   99.77    2.18
   1   0  -3   99.00    2.19
  -1   0   3   98.49    2.18
  -1   0   3   98.01    2.18
  -1   0   3   99.35    2.17
   0   0  -3   45.14    1.07
   0   0  -3   45.38    1.06
   0   0   3   44.52    1.06
   0   0   3   44.63    0.98
   0   0   3   44.86    1.06
  -1   0  -3   30.96    0.79
  -1   0  -3   30.00    0.75
   1   0   3   31.10    0.77
   1   0   3   31.43    0.77
   1   0   3   30.50    0.77
   2   0   3    4.60    0.20
   2   0   3    4.42    0.23
   2   0   3    4.58    0.21
   2   0   3    4.59    0.28
   3   0   3    2.55    0.16
   3   0   3    2.80    0.31
   3   0   3    2.49    0.16
   3   0   3    2.93    0.27
   4   0   3    3.70    0.20
   4   0   3    3.51    0.41
   4   0   3    3.79    0.35
   5   0   3   28.10    1.15
   6   0   3    0.30    0.20
   5  -1  -3    1.04    0.19
   4  -1  -3    4.71    0.29
  -4   1   3    4.39    0.45
  -4   1   3    4.78    0.47
   3  -1  -3    0.77    0.13
   3  -1  -3    0.58    0.12
   3  -1  -3    0.38    0.14
  -3   1   3    0.75    0.18
  -3   1   3    0.41    0.15
  -3   1   3    0.47    0.15
  -3   1   3    0.38    0.07
   2  -1  -3    6.24    0.29
   2  -1  -3    6.09    0.34
   2  -1  -3    6.53    0.30
  -2   1   3    6.34    0.32
  -2   1   3    6.15    0.34
  -2   1   3    6.56    0.27
  -2   1   3    7.28    0.35
   1  -1  -3   29.93    0.75
   1  -1  -3   29.99    0.80
   1  -1  -3   31.40    0.79
  -1   1   3   31.26    0.79
  -1   1   3   30.77    0.76
  -1   1   3   30.38    0.81
   0  -1  -3    0.24    0.08
   0  -1  -3    0.27    0.07
   0   1   3    0.22    0.07
   0   1   3    0.28    0.07
  -1  -1  -3  604.58   12.49
  -1  -1  -3  605.94   12.39
   1   1   3  588.78   12.37
   1   1   3  616.98   12.52
   1   1   3  597.40   12.43
  -2  -1  -3    1.25    0.08
   2   1   3    1.34    0.12
   2   1   3    1.33    0.12
   2   1   3    1.26    0.16
   3   1   3    1.14    0.18
   3   1   3    1.22    0.11
   3   1   3    1.29    0.21
   3   1   3    1.40    0.10
   4   1   3   -0.01    0.09
   4   1   3    0.10    0.11
   5   1   3    0.81    0.24
   6   1   3    0.19    0.19
   5  -2  -3    1.27    0.22
   4  -2  -3    0.19    0.11
  -4   2   3    0.08    0.14
   3  -2  -3    1.69    0.20
   3  -2  -3    1.47    0.21
  -3   2   3    0.80    0.18
  -3   2   3    1.17    0.22
  -3   2   3    1.41    0.24
  -3   2   3    1.25    0.15
   2  -2  -3   22.93    0.70
  -2   2   3   22.15    0.76
  -2   2   3   22.46    0.66
  -2   2   3   22.67    0.69
  -2   2   3   22.17    0.72
   1  -2  -3    0.12    0.08
   1  -2  -3    0.07    0.05
  -1   2   3   -0.07    0.06
  -1   2   3    0.03    0.06
   0  -2  -3    1.46    0.17
   0   2   3    1.47    0.16
  -1  -2  -3   85.69    1.82
  -1  -2  -3   88.19    1.93
  -1  -2  -3   85.19    1.87
   1   2   3   84.77    1.92
   1   2   3   88.56    1.95
   1   2   3   84.84    1.87
  -2  -2  -3   35.91    0.84
  -2  -2  -3   35.29    0.94
   2   2   3   37.15    0.90
   2   2   3   37.09    0.89
   2   2   3   35.07    0.91
  -3  -2  -3    2.45    0.28
   3   2   3    2.02    0.24
   3   2   3    2.03    0.14
   3   2   3    2.29    0.15
   4   2   3    1.05    0.21
   4   2   3    0.99    0.20
   5   2   3    2.51    0.35
   6   2   3    0.90    0.28
   5  -3  -3    0.24    0.16
   4  -3  -3   -0.04    0.11
  -4   3   3    0.07    0.14
   3  -3  -3    6.54    0.38
  -3   3   3    6.42    0.42
  -3   3   3    5.95    0.43
  -3   3   3    6.33    0.33
   2  -3  -3    8.51    0.42
  -2   3   3    9.88    0.47
  -2   3   3    8.98    0.42
  -2   3   3    9.02    0.39
   1  -3  -3   22.13    0.70
   1  -3  -3   21.62    0.58
  -1   3   3   21.24    0.68
   0  -3  -3   23.49    0.72
   0   3   3   23.22    0.70
  -1  -3  -3    1.83    0.19
  -1  -3  -3    1.64    0.09
  -1  -3  -3    1.52    0.12
   1   3   3    1.39    0.17
   1   3   3    1.63    0.10
  -2  -3  -3    2.99    0.21
  -2  -3  -3    2.22    0.17
   2   3   3    1.87    0.14
   2   3   3    1.84    0.18
   2   3   3    2.40    0.21
   2   3   3    2.10    0.20
  -3  -3  -3    0.35    0.13
   3   3   3    0.19    0.09
   3   3   3    0.31    0.08
   3   3   3    0.46    0.10
  -4  -3  -3    2.15    0.31
   4   3   3    1.92    0.15
   4   3   3    1.78    0.28
   4   3   3    1.95    0.27
   5   3   3    0.01    0.12
   6   3   3    1.78    0.34
   5  -4  -3    7.58    0.51
   4  -4  -3    8.57    0.51
   3  -4  -3    0.32    0.13
  -3   4   3    0.33    0.15
  -3   4   3    0.39    0.16
   2  -4  -3   11.56    0.54
   2  -4  -3   11.16    0.53
  -2   4   3   12.10    0.56
  -2   4   3   10.60    0.49
  -2   4   3   11.56    0.49
   1  -4  -3    9.79    0.34
   1  -4  -3   10.17    0.47
   1  -4  -3   10.39    0.47
  -1   4   3    9.84    0.45
   0  -4  -3    0.50    0.14
   0  -4  -3    0.29    0.12
   0   4   3    0.77    0.15
  -1  -4  -3    6.04    0.33
  -1  -4  -3    5.71    0.22
   1   4   3    6.09    0.32
  -2  -4  -3  153.41    3.30
  -2  -4  -3  144.97    3.28
   2   4   3  146.76    3.30
  -3  -4  -3    0.70    0.16
   3   4   3    1.23    0.16
   3   4   3    0.89    0.15
   3   4   3    1.23    0.17
  -4  -4  -3    1.59    0.27
   4   4   3    1.24    0.16
   4   4   3    1.32    0.21
  -5  -4  -3   -0.21    0.15
   5   4   3    0.18    0.15
   4  -5  -3    0.12    0.16
  -4   5   3    0.13    0.18
   3  -5  -3    0.84    0.21
  -3   5   3    0.55    0.17
   2  -5  -3   33.67    1.13
   2  -5  -3   34.27    1.14
  -2   5   3   35.39    1.10
  -2   5   3   34.86    1.02
   1  -5  -3    0.45    0.15
   1  -5  -3    0.21    0.13
  -1   5   3    0.36    0.10
  -1   5   3    0.45    0.15
   0  -5  -3    3.94    0.36
   0  -5  -3    4.12    0.37
   0   5   3    3.83    0.35
  -1  -5  -3    0.62    0.10
  -1  -5  -3    0.58    0.16
   1   5   3    0.37    0.13
  -2  -5  -3    0.05    0.08
  -2  -5  -3   -0.18    0.07
   2   5   3   -0.08    0.08
  -3  -5  -3    0.75    0.18
  -3  -5  -3    0.67    0.14
   3   5   3    0.80    0.16
   3   5   3    0.92    0.11
  -4  -5  -3    0.01    0.13
   4   5   3    0.26    0.12
   4   5   3    0.47    0.12
  -5  -5  -3    0.58    0.25
   4  -6  -3    0.63    0.25
   4  -6  -3    0.61    0.29
   3  -6  -3    0.01    0.15
  -3   6   3   -0.01    0.12
   2  -6  -3    0.70    0.23
   2  -6  -3    0.77    0.22
  -2   6   3    0.82    0.22
  -2   6   3    1.01    0.19
   1  -6  -3   12.94    0.65
   1  -6  -3   13.93    0.67
  -1   6   3   13.56    0.48
  -1   6   3   16.00    0.68
   0  -6  -3    3.25    0.36
   0  -6  -3    3.04    0.22
   0  -6  -3    3.06    0.35
   0   6   3    3.23    0.35
  -1  -6  -3    8.79    0.48
  -1  -6  -3    8.09    0.48
  -1  -6  -3    9.31    0.33
   1   6   3    7.80    0.46
  -2  -6  -3    2.22    0.29
  -2  -6  -3    2.27    0.22
   2   6   3    1.63    0.25
  -3  -6  -3    0.76    0.18
   3   6   3    0.56    0.18
  -4  -6  -3    0.18    0.15
   4   6   3    0.10    0.11
  -5  -6  -3    0.11    0.18
   5   6   3    0.03    0.12
   3  -7  -3    2.30    0.39
   3  -7  -3    1.90    0.37
   2  -7  -3    0.15    0.15
   2  -7  -3   -0.02    0.14
   2  -7  -3    0.36    0.20
  -2   7   3    0.02    0.15
   1  -7  -3    0.83    0.24
   1  -7  -3    0.89    0.20
   1  -7  -3    0.69    0.24
  -1   7   3    0.64    0.21
  -1   7   3    0.84    0.14
   0  -7  -3    1.24    0.17
   0  -7  -3    1.23    0.27
   0  -7  -3    0.95    0.23
   0   7   3    0.77    0.22
  -1  -7  -3    5.44    0.41
  -1  -7  -3    5.40    0.50
  -1  -7  -3    4.83    0.25
   1   7   3    5.41    0.42
  -2  -7  -3    1.36    0.26
  -2  -7  -3    1.57    0.21
   2   7   3    1.25    0.25
  -3  -7  -3    0.93    0.20
   3   7   3    0.91    0.21
  -4  -7  -3   -0.18    0.13
   4   7   3    0.09    0.13
  -5  -7  -3    0.07    0.18
   5   7   3    0.12    0.14
   3  -8  -3    0.12    0.19
   3  -8  -3    0.30    0.24
   2  -8  -3    2.11    0.39
   2  -8  -3    3.39    0.42
   2  -8  -3    3.00    0.45
  -2   8   3    2.90    0.43
   1  -8  -3    2.00    0.29
   1  -8  -3    1.82    0.36
   1  -8  -3    1.35    0.33
  -1   8   3    1.81    0.35
   0  -8  -3   -0.11    0.15
   0  -8  -3    0.07    0.09
   0  -8  -3   -0.06    0.13
   0   8   3    0.10    0.17
  -1  -8  -3    1.33    0.17
  -1  -8  -3    1.07    0.27
  -1  -8  -3    0.75    0.23
   1   8   3    1.17    0.27
  -2  -8  -3    0.67    0.16
  -2  -8  -3    1.13    0.28
   2   8   3    0.87    0.24
  -3  -8  -3    0.05    0.11
   3   8   3   -0.07    0.10
  -4  -8  -3    0.33    0.18
   4   8   3    0.45    0.20
  -5  -8  -3    0.16    0.19
   5   8   3    0.40    0.20
   2  -9  -3    0.20    0.20
   2  -9  -3   -0.09    0.18
   2  -9  -3    0.06    0.19
   1  -9  -3   -0.12    0.17
   1  -9  -3    0.15    0.20
  -1   9   3    0.32    0.20
   0  -9  -3    2.58    0.41
   0  -9  -3    2.95    0.44
   0   9   3    3.00    0.44
  -1  -9  -3    0.36    0.21
  -1  -9  -3   -0.07    0.17
   1   9   3    0.44    0.21
  -2  -9  -3    2.53    0.41
   2   9   3    2.66    0.40
   3   9   3    0.67    0.23
   4   9   3   -0.10    0.16
   1 -10  -3    0.68    0.28
   1 -10  -3    0.61    0.28
  -1  10   3    1.06    0.32
   0 -10  -3    0.02    0.23
   0 -10  -3    0.05    0.23
   0  10   3    0.85    0.30
  -1 -10  -3    0.49    0.28
   1  10   3    0.65    0.25
  -2 -10  -3   -0.05    0.20
   2  10   3    0.24    0.19
   3  10   3   -0.29    0.16
  -1 -11  -3    0.16    0.25
   1  11   3   -0.01    0.20
   2  11   3   -0.22    0.16
   2  10  -4    0.59    0.27
  -2 -10   4    0.65    0.27
   1  10  -4    0.30    0.24
  -1 -10   4    0.31    0.23
   0  10  -4    0.06    0.22
   0 -10   4   -0.10    0.22
   3   9  -4    0.11    0.17
  -3  -9   4    0.14    0.17
   2   9  -4    0.03    0.16
  -2  -9   4   -0.02    0.17
   1   9  -4    0.68    0.26
  -1  -9   4    0.57    0.23
   0   9  -4    0.57    0.25
   0  -9   4    0.25    0.21
  -1   9  -4    0.03    0.18
   1  -9   4    0.19    0.18
   1  -9   4    0.10    0.19
   2  -9   4    0.01    0.19
   2  -9   4    0.08    0.20
   4   8  -4    0.16    0.18
  -4  -8   4    0.74    0.24
   3   8  -4    0.07    0.15
  -3  -8   4    0.22    0.18
   2   8  -4    0.42    0.22
  -2  -8   4    0.46    0.20
  -2  -8   4   -0.06    0.16
   1   8  -4    9.78    0.64
  -1  -8   4   12.46    0.70
   0   8  -4   -0.02    0.15
   0  -8   4   -0.14    0.14
  -1   8  -4    1.82    0.34
   1  -8   4    1.54    0.28
   1  -8   4    2.53    0.42
  -2   8  -4    0.75    0.25
   2  -8   4    1.12    0.29
   2  -8   4    0.66    0.24
   3  -8   4    1.23    0.34
   3  -8   4    0.91    0.29
   4   7  -4    0.47    0.18
  -4  -7   4    0.17    0.20
   3   7  -4    0.36    0.18
  -3  -7   4    0.70    0.21
   2   7  -4   -0.05    0.13
  -2  -7   4    0.08    0.14
  -2  -7   4    0.16    0.15
   1   7  -4    0.86    0.25
  -1  -7   4    0.39    0.20
   0   7  -4    1.07    0.25
   0  -7   4    1.39    0.27
   1  -7   4    0.93    0.21
   1  -7   4    1.27    0.28
  -2   7  -4    3.64    0.45
   2  -7   4    3.41    0.45
   2  -7   4    3.35    0.41
   3  -7   4    2.20    0.38
   5   6  -4    0.15    0.17
  -5  -6   4    0.08    0.21
   4   6  -4    1.15    0.24
  -4  -6   4    1.38    0.31
   3   6  -4   -0.04    0.10
  -3  -6   4    0.00    0.12
   2   6  -4    3.44    0.38
  -2  -6   4    3.95    0.39
  -2  -6   4    3.69    0.37
   1   6  -4    2.55    0.34
  -1  -6   4    2.49    0.33
   0   6  -4   10.86    0.59
   0  -6   4   10.95    0.59
  -1   6  -4    0.20    0.14
   1  -6   4    0.04    0.11
   1  -6   4   -0.12    0.11
  -2   6  -4    0.87    0.22
   2  -6   4    0.99    0.23
   2  -6   4    0.49    0.19
   3  -6   4    0.86    0.25
   3  -6   4    0.79    0.24
   4  -6   4    0.59    0.22
   4  -6   4    0.93    0.28
   5   5  -4   -0.03    0.14
  -5  -5   4    0.06    0.19
   4   5  -4    0.24    0.14
  -4  -5   4    0.28    0.17
   3   5  -4    0.52    0.17
   3   5  -4    0.37    0.17
  -3  -5   4    0.43    0.14
  -3  -5   4    0.25    0.15
   2   5  -4    0.92    0.20
  -2  -5   4    1.18    0.18
  -2  -5   4    0.55    0.17
  -2  -5   4    0.77    0.18
   1   5  -4    0.93    0.21
  -1  -5   4    0.83    0.11
  -1  -5   4    0.57    0.17
   0   5  -4    8.01    0.46
   0  -5   4    6.91    0.44
  -1   5  -4   -0.10    0.10
   1  -5   4   -0.01    0.10
   1  -5   4    0.03    0.10
  -2   5  -4    5.04    0.38
  -2   5  -4    4.96    0.28
   2  -5   4    5.12    0.39
   2  -5   4    5.25    0.38
   3  -5   4    2.05    0.31
   3  -5   4    3.04    0.42
   4  -5   4   -0.01    0.15
   4  -5   4    0.19    0.22
   5   4  -4    0.28    0.14
  -5  -4   4    0.20    0.19
   4   4  -4    0.12    0.13
  -4  -4   4    0.00    0.15
  -4  -4   4    0.29    0.16
   3   4  -4    0.13    0.13
   3   4  -4    0.14    0.11
  -3  -4   4    0.21    0.12
  -3  -4   4    0.15    0.10
  -3  -4   4    0.12    0.13
   2   4  -4    9.07    0.46
  -2  -4   4    9.20    0.43
  -2  -4   4    9.57    0.45
  -2  -4   4    8.89    0.41
   1   4  -4    6.07    0.37
  -1  -4   4    7.10    0.38
  -1  -4   4    6.92    0.28
   0   4  -4   -0.09    0.08
   0  -4   4   -0.05    0.08
  -1   4  -4    8.42    0.45
   1  -4   4    8.34    0.42
   1  -4   4    9.28    0.46
  -2   4  -4    3.91    0.23
  -2   4  -4    4.07    0.36
   2  -4   4    4.01    0.38
   2  -4   4    3.92    0.37
  -3   4  -4    4.22    0.29
   3  -4   4    4.37    0.46
   3  -4   4    4.04    0.39
   4  -4   4    1.33    0.32
   4  -4   4    1.16    0.24
   5  -4   4    0.28    0.19
   5  -4   4   -0.04    0.23
   5   3  -4   -0.02    0.11
  -5  -3   4    0.30    0.20
   4   3  -4    1.06    0.19
  -4  -3   4    0.61    0.23
  -4  -3   4    0.70    0.21
   3   3  -4    7.71    0.40
   3   3  -4    8.12    0.49
  -3  -3   4    8.10    0.33
  -3  -3   4    8.12    0.46
  -3  -3   4    7.94    0.45
   2   3  -4    3.05    0.30
   2   3  -4    3.23    0.25
  -2  -3   4    3.91    0.25
  -2  -3   4    3.23    0.24
  -2  -3   4    3.48    0.27
   1   3  -4  105.99    2.51
  -1  -3   4  107.23    2.49
  -1  -3   4  109.57    2.39
   0   3  -4   38.45    1.08
   0  -3   4   38.88    1.08
  -1   3  -4    0.33    0.11
   1  -3   4    0.22    0.10
   1  -3   4    0.37    0.11
  -2   3  -4    8.23    0.41
  -2   3  -4    8.65    0.32
   2  -3   4    8.48    0.42
   2  -3   4    9.25    0.46
  -3   3  -4    4.39    0.30
  -3   3  -4    4.84    0.29
   3  -3   4    4.58    0.33
   3  -3   4    3.75    0.42
   4  -3   4    3.13    0.43
   4  -3   4    2.56    0.30
   5  -3   4    1.87    0.38
   5  -3   4    1.20    0.25
  -5  -2   4    3.48    0.47
   4   2  -4    0.99    0.17
  -4  -2   4    0.99    0.23
  -4  -2   4    1.13    0.26
   3   2  -4    0.43    0.12
   3   2  -4    0.28    0.11
   3   2  -4    0.33    0.15
  -3  -2   4    0.32    0.13
  -3  -2   4    0.24    0.13
  -3  -2   4    0.03    0.04
   2   2  -4    0.32    0.11
   2   2  -4    0.33    0.12
  -2  -2   4    0.26    0.10
  -2  -2   4    0.47    0.13
  -2  -2   4    0.39    0.10
   1   2  -4    7.94    0.35
   1   2  -4    7.81    0.36
  -1  -2   4    8.17    0.35
   0   2  -4   12.76    0.47
   0   2  -4   12.01    0.42
   0  -2   4   12.83    0.47
  -1   2  -4   14.93    0.52
   1  -2   4   14.88    0.52
   1  -2   4   14.24    0.51
  -2   2  -4   38.96    1.04
   2  -2   4   38.92    1.13
   2  -2   4   38.48    1.06
  -3   2  -4    0.35    0.11
   3  -2   4    0.17    0.12
   3  -2   4    0.14    0.10
   4  -2   4    4.96    0.51
   4  -2   4    4.38    0.30
   5  -2   4    0.36    0.23
   5  -2   4    0.83    0.18
  -5  -1   4   -0.16    0.15
  -5  -1   4    0.13    0.17
   4   1  -4    3.01    0.27
  -4  -1   4    2.67    0.36
  -4  -1   4    2.79    0.39
   3   1  -4    0.23    0.13
   3   1  -4    0.22    0.09
   3   1  -4    0.06    0.08
  -3  -1   4    0.07    0.05
  -3  -1   4    0.22    0.11
  -3  -1   4    0.09    0.12
   2   1  -4    5.85    0.29
   2   1  -4    6.10    0.35
   2   1  -4    6.17    0.30
  -2  -1   4    6.09    0.33
  -2  -1   4    5.98    0.27
  -2  -1   4    6.48    0.36
  -2  -1   4    5.84    0.32
   1   1  -4   24.40    0.69
   1   1  -4   23.60    0.69
  -1  -1   4   23.95    0.68
  -1  -1   4   23.80    0.69
   0   1  -4   92.54    2.12
   0   1  -4   95.20    1.96
   0   1  -4   93.36    2.05
   0  -1   4   92.27    2.11
  -1   1  -4    9.37    0.36
   1  -1   4    9.06    0.37
   1  -1   4    9.24    0.36
  -2   1  -4   47.96    1.18
   2  -1   4   47.51    1.10
   2  -1   4   48.59    1.29
   2  -1   4   50.37    1.23
   2  -1   4   47.25    1.21
  -3   1  -4    0.06    0.04
   3  -1   4    0.08    0.08
   3  -1   4    0.05    0.07
   3  -1   4   -0.06    0.07
   3  -1   4   -0.07    0.08
   4  -1   4    0.11    0.15
   4  -1   4    0.08    0.08
   4  -1   4   -0.08    0.09
   5  -1   4    4.24    0.52
   5  -1   4    4.04    0.28
   5   0  -4    2.20    0.25
  -5   0   4    1.55    0.30
  -5   0   4    2.32    0.39
   4   0  -4    3.09    0.28
  -4   0   4    2.95    0.37
  -4   0   4    2.90    0.37
   3   0  -4    1.18    0.17
   3   0  -4    1.36    0.24
   3   0  -4    1.21    0.17
  -3   0   4    1.00    0.21
  -3   0   4    1.79    0.27
  -3   0   4    1.14    0.22
   2   0  -4   83.47    1.90
   2   0  -4   80.55    1.90
   2   0  -4   79.31    1.97
  -2   0   4   81.90    1.85
  -2   0   4   81.93    2.00
  -2   0   4   82.96    1.95
  -2   0   4   81.77    1.98
   1   0  -4    4.84    0.26
   1   0  -4    5.63    0.27
   1   0  -4    5.58    0.26
  -1   0   4    5.26    0.24
  -1   0   4    5.67    0.26
   0   0  -4   25.09    0.69
   0   0   4   24.44    0.59
   0   0   4   23.28    0.67
  -1   0  -4   12.33    0.41
  -1   0  -4   11.81    0.40
   1   0   4   11.43    0.40
   1   0   4   11.65    0.40
   1   0   4   11.65    0.41
  -2   0  -4   19.53    0.54
   2   0   4   20.37    0.59
   2   0   4   18.85    0.64
   2   0   4   19.60    0.58
   2   0   4   20.44    0.56
   3   0   4    1.15    0.14
   3   0   4    0.83    0.15
   3   0   4    0.91    0.19
   3   0   4    1.10    0.14
   4   0   4    2.92    0.31
   4   0   4    2.21    0.17
   4   0   4    2.11    0.32
   5   0   4    1.33    0.26
   5   0   4    1.26    0.30
  -5   1   4    0.35    0.20
   4  -1  -4    6.99    0.38
  -4   1   4    8.30    0.54
  -4   1   4    7.30    0.48
   3  -1  -4   30.73    1.03
   3  -1  -4   32.96    0.90
   3  -1  -4   29.81    0.88
  -3   1   4   29.84    1.01
  -3   1   4   30.10    1.05
  -3   1   4   28.78    0.95
  -3   1   4   27.39    0.76
   2  -1  -4    1.58    0.18
   2  -1  -4    1.62    0.19
  -2   1   4    1.77    0.22
  -2   1   4    1.51    0.19
  -2   1   4    1.18    0.18
  -2   1   4    1.86    0.18
   1  -1  -4   89.14    2.03
   1  -1  -4   90.20    1.94
  -1   1   4   86.46    1.96
  -1   1   4   87.30    2.00
   0  -1  -4   15.28    0.50
   0   1   4   15.20    0.49
  -1  -1  -4    3.17    0.19
  -1  -1  -4    3.51    0.19
   1   1   4    3.39    0.20
   1   1   4    3.53    0.21
   1   1   4    3.45    0.18
  -2  -1  -4   10.70    0.34
   2   1   4   10.57    0.37
   2   1   4   11.16    0.42
   2   1   4   11.48    0.38
   3   1   4   18.05    0.52
   3   1   4   17.13    0.51
   3   1   4   17.77    0.63
   3   1   4   17.66    0.66
   4   1   4    0.18    0.12
   4   1   4    0.12    0.07
   4   1   4    0.15    0.10
   5   1   4    0.06    0.14
   5   1   4    0.10    0.13
   6   1   4   -0.01    0.16
   5  -2  -4    3.53    0.36
   4  -2  -4    3.30    0.32
  -4   2   4    3.82    0.45
   3  -2  -4    0.17    0.10
  -3   2   4    0.19    0.15
  -3   2   4    0.34    0.11
  -3   2   4    0.48    0.17
  -3   2   4    0.40    0.15
   2  -2  -4    6.29    0.34
  -2   2   4    6.53    0.32
  -2   2   4    6.25    0.37
  -2   2   4    6.58    0.32
  -2   2   4    5.41    0.33
   1  -2  -4  210.20    4.36
   1  -2  -4  201.58    4.47
  -1   2   4  206.00    4.45
  -1   2   4  207.12    4.37
   0  -2  -4   24.61    0.73
   0   2   4   25.46    0.72
  -1  -2  -4    3.04    0.17
  -1  -2  -4    2.95    0.20
   1   2   4    2.68    0.19
   1   2   4    3.10    0.21
   1   2   4    2.92    0.16
  -2  -2  -4   13.13    0.41
  -2  -2  -4   13.38    0.46
   2   2   4   13.75    0.44
   2   2   4   14.15    0.46
   2   2   4   12.69    0.44
   3   2   4    1.08    0.13
   3   2   4    1.13    0.18
   3   2   4    1.14    0.14
   4   2   4    1.73    0.26
   4   2   4    1.67    0.26
   4   2   4    1.52    0.14
   5   2   4    0.07    0.13
   6   2   4    2.46    0.42
   5  -3  -4    1.42    0.27
   4  -3  -4    1.60    0.25
  -4   3   4    1.67    0.32
   3  -3  -4    2.01    0.28
  -3   3   4    1.96    0.30
  -3   3   4    1.51    0.26
  -3   3   4    2.27    0.25
   2  -3  -4    0.22    0.11
  -2   3   4    0.12    0.09
  -2   3   4    0.22    0.11
  -2   3   4    0.32    0.12
   1  -3  -4   52.82    1.18
   1  -3  -4   50.19    1.35
  -1   3   4   50.26    1.33
   0  -3  -4    0.09    0.09
   0   3   4   -0.05    0.07
  -1  -3  -4    3.61    0.23
  -1  -3  -4    3.23    0.15
   1   3   4    2.59    0.20
   1   3   4    2.73    0.13
  -2  -3  -4   11.77    0.44
  -2  -3  -4   12.22    0.44
   2   3   4   13.37    0.48
   2   3   4   12.77    0.46
   2   3   4   12.36    0.39
  -3  -3  -4    2.50    0.27
   3   3   4    3.01    0.21
   3   3   4    3.31    0.21
   3   3   4    3.19    0.23
   4   3   4    0.24    0.08
   4   3   4    0.05    0.10
   5   3   4    1.77    0.29
   6   3   4    0.17    0.17
   5  -4  -4    3.56    0.41
   4  -4  -4    0.06    0.14
  -4   4   4    0.41    0.19
   3  -4  -4    0.05    0.10
  -3   4   4    0.12    0.12
   2  -4  -4    1.35    0.23
  -2   4   4    1.71    0.23
  -2   4   4    1.43    0.22
  -2   4   4    1.54    0.25
   1  -4  -4   11.84    0.36
   1  -4  -4   10.75    0.51
  -1   4   4   11.44    0.51
   0  -4  -4    1.62    0.23
   0   4   4    1.47    0.20
  -1  -4  -4    2.38    0.12
  -1  -4  -4    2.51    0.14
  -1  -4  -4    2.10    0.25
   1   4   4    2.75    0.26
  -2  -4  -4   30.70    0.83
  -2  -4  -4   30.17    0.88
   2   4   4   29.48    0.89
  -3  -4  -4    1.14    0.13
  -3  -4  -4    1.44    0.21
   3   4   4    1.42    0.16
   3   4   4    1.42    0.19
   3   4   4    1.21    0.17
  -4  -4  -4    0.23    0.16
   4   4   4    0.21    0.10
   4   4   4    0.31    0.12
   5   4   4    0.91    0.22
   4  -5  -4    6.83    0.51
  -4   5   4    7.25    0.55
   3  -5  -4    3.04    0.38
  -3   5   4    3.16    0.38
   2  -5  -4   37.22    1.22
  -2   5   4   37.36    1.09
  -2   5   4   36.48    1.17
   1  -5  -4    5.48    0.38
   1  -5  -4    5.68    0.25
  -1   5   4    5.12    0.36
   0  -5  -4   12.53    0.58
   0   5   4   12.96    0.57
  -1  -5  -4    0.11    0.12
  -1  -5  -4    0.16    0.06
   1   5   4    0.35    0.13
  -2  -5  -4    1.94    0.20
  -2  -5  -4    2.40    0.27
   2   5   4    1.53    0.22
  -3  -5  -4    2.99    0.30
  -3  -5  -4    2.73    0.26
   3   5   4    3.47    0.27
   3   5   4    2.90    0.17
  -4  -5  -4    0.09    0.14
   4   5   4    0.19    0.10
   4   5   4   -0.01    0.09
  -5  -5  -4    2.22    0.37
   5   5   4    1.85    0.22
   4  -6  -4    4.69    0.54
   3  -6  -4    0.07    0.16
  -3   6   4    0.26    0.16
   2  -6  -4   -0.05    0.12
  -2   6   4    0.33    0.17
  -2   6   4   -0.07    0.10
   1  -6  -4    0.56    0.20
  -1   6   4    0.61    0.19
   0  -6  -4    0.68    0.18
   0   6   4    0.81    0.20
  -1  -6  -4    6.26    0.42
  -1  -6  -4    6.48    0.25
   1   6   4    6.00    0.41
  -2  -6  -4    0.66    0.13
  -2  -6  -4    1.22    0.23
   2   6   4    0.46    0.16
  -3  -6  -4    1.60    0.23
   3   6   4    0.94    0.22
  -4  -6  -4    0.35    0.16
   4   6   4    0.21    0.12
  -5  -6  -4   -0.04    0.17
   5   6   4    0.23    0.14
   3  -7  -4    0.75    0.25
   2  -7  -4   -0.17    0.11
  -2   7   4    0.13    0.15
  -2   7   4   -0.10    0.09
   1  -7  -4    6.56    0.59
  -1   7   4    5.99    0.33
  -1   7   4    6.40    0.57
   0  -7  -4    4.76    0.29
   0  -7  -4    5.01    0.49
   0   7   4    4.75    0.47
  -1  -7  -4    0.65    0.11
  -1  -7  -4    0.66    0.22
   1   7   4    0.35    0.17
  -2  -7  -4    3.40    0.24
  -2  -7  -4    4.53    0.44
   2   7   4    3.97    0.41
  -3  -7  -4    0.06    0.11
   3   7   4    0.06    0.12
  -4  -7  -4    0.74    0.21
   4   7   4    0.39    0.17
  -5  -7  -4    0.11    0.20
   5   7   4    0.18    0.16
   3  -8  -4    0.09    0.21
   3  -8  -4    0.25    0.27
   2  -8  -4    2.08    0.40
   2  -8  -4    1.98    0.34
  -2   8   4    2.11    0.39
   1  -8  -4   10.81    0.68
   1  -8  -4   10.70    0.55
  -1   8   4   11.00    0.68
   0  -8  -4    0.04    0.16
   0   8   4    0.09    0.18
  -1  -8  -4    0.66    0.23
   1   8   4    0.47    0.19
  -2  -8  -4    1.61    0.32
  -2  -8  -4    1.41    0.19
   2   8   4    1.22    0.27
  -3  -8  -4    0.11    0.13
   3   8   4    0.08    0.14
  -4  -8  -4    1.60    0.29
   4   8   4    1.24    0.27
   5   8   4    0.15    0.16
   2  -9  -4    0.00    0.20
   2  -9  -4    0.21    0.21
   1  -9  -4    0.77    0.27
  -1   9   4    1.15    0.31
   0  -9  -4    2.33    0.40
   0   9   4    2.41    0.41
  -1  -9  -4   -0.08    0.16
   1   9   4   -0.02    0.17
  -2  -9  -4    0.59    0.26
   2   9   4    0.41    0.20
   3   9   4    0.52    0.22
   4   9   4   -0.14    0.16
   1 -10  -4    0.60    0.27
  -1  10   4    0.83    0.29
   0 -10  -4    1.68    0.39
   0  10   4    1.75    0.39
  -1 -10  -4    0.89    0.33
   1  10   4    0.51    0.25
  -2 -10  -4   -0.03    0.20
   2  10   4    0.28    0.20
   3  10   4    0.17    0.20
  -1 -11  -4    0.28    0.28
   1  11   4    0.67    0.29
   1  10  -5    0.46    0.26
  -1 -10   5    0.15    0.24
   3   9  -5    0.27    0.21
  -3  -9   5    0.18    0.19
   2   9  -5   -0.08    0.15
  -2  -9   5   -0.03    0.17
   1   9  -5    0.08    0.19
  -1  -9   5    0.36    0.23
   0   9  -5    2.19    0.41
   0  -9   5    2.13    0.41
  -1   9  -5    0.11    0.20
   1  -9   5    0.10    0.20
   4   8  -5    0.31    0.20
   3   8  -5    0.13    0.17
  -3  -8   5    0.25    0.16
   2   8  -5    0.04    0.15
  -2  -8   5    0.14    0.19
  -2  -8   5   -0.15    0.14
   1   8  -5    1.02    0.29
  -1  -8   5    0.71    0.26
   0   8  -5   -0.07    0.16
   0  -8   5    0.43    0.21
  -1   8  -5    0.55    0.24
   1  -8   5    0.29    0.17
   1  -8   5    0.67    0.27
  -2   8  -5    0.75    0.28
   2  -8   5    0.61    0.25
   2  -8   5    0.23    0.21
   4   7  -5    0.10    0.16
  -4  -7   5    0.37    0.22
   3   7  -5    2.40    0.37
  -3  -7   5    2.08    0.33
   2   7  -5   -0.06    0.15
  -2  -7   5    0.00    0.14
  -2  -7   5    0.01    0.15
   1   7  -5    5.03    0.52
  -1  -7   5    5.05    0.50
   0   7  -5    1.63    0.31
   0  -7   5    1.83    0.32
  -1   7  -5    0.76    0.23
   1  -7   5    0.52    0.17
   1  -7   5    0.58    0.22
  -2   7  -5    3.29    0.43
   2  -7   5    1.97    0.36
   2  -7   5    2.71    0.39
   3  -7   5    0.62    0.26
   3  -7   5    0.57    0.24
   4   6  -5    0.24    0.17
  -4  -6   5    0.08    0.17
   3   6  -5    0.01    0.14
  -3  -6   5    0.04    0.15
   2   6  -5    0.79    0.22
  -2  -6   5    0.53    0.13
  -2  -6   5    0.30    0.16
  -2  -6   5    0.67    0.19
   1   6  -5    0.09    0.12
  -1  -6   5    0.09    0.06
  -1  -6   5    0.41    0.17
   0   6  -5    4.98    0.48
   0  -6   5    4.86    0.48
  -1   6  -5    1.06    0.25
   1  -6   5    1.40    0.28
   1  -6   5    1.20    0.23
  -2   6  -5    2.24    0.34
   2  -6   5    3.02    0.38
   2  -6   5    2.41    0.35
   3  -6   5    0.45    0.19
   3  -6   5    0.53    0.21
   4  -6   5    0.17    0.20
   4  -6   5    0.29    0.22
   5   5  -5   -0.19    0.14
  -5  -5   5    0.04    0.17
   4   5  -5    6.42    0.44
  -4  -5   5    6.62    0.49
  -4  -5   5    7.57    0.55
   3   5  -5    3.60    0.43
   3   5  -5    4.19    0.41
  -3  -5   5    4.08    0.39
  -3  -5   5    4.02    0.43
   2   5  -5    0.01    0.11
  -2  -5   5    0.23    0.10
  -2  -5   5    0.26    0.14
  -2  -5   5    0.06    0.12
   1   5  -5    7.38    0.46
  -1  -5   5    7.09    0.45
  -1  -5   5    7.45    0.31
   0   5  -5    0.41    0.17
   0  -5   5    0.49    0.07
   0  -5   5    0.82    0.20
  -1   5  -5    2.65    0.33
   1  -5   5    3.59    0.35
   1  -5   5    2.74    0.34
  -2   5  -5    0.82    0.21
  -2   5  -5    0.68    0.12
   2  -5   5    0.67    0.20
   2  -5   5    0.79    0.21
   3  -5   5   10.39    0.63
   3  -5   5   11.72    0.64
   4  -5   5    0.06    0.19
   4  -5   5    0.22    0.17
   5   4  -5    0.13    0.16
  -5  -4   5    0.37    0.21
   4   4  -5    8.58    0.47
  -4  -4   5    8.87    0.57
  -4  -4   5    8.59    0.55
   3   4  -5    0.27    0.13
   3   4  -5    0.17    0.14
  -3  -4   5   -0.06    0.11
  -3  -4   5    0.25    0.13
   2   4  -5   -0.02    0.08
   2   4  -5    0.00    0.10
  -2  -4   5    0.10    0.08
  -2  -4   5    0.09    0.11
  -2  -4   5   -0.04    0.10
   1   4  -5    5.35    0.36
  -1  -4   5    5.73    0.27
  -1  -4   5    6.93    0.39
   0   4  -5    4.39    0.33
   0  -4   5    4.18    0.32
  -1   4  -5   11.53    0.54
   1  -4   5   11.73    0.55
   1  -4   5   11.17    0.50
  -2   4  -5    0.62    0.10
  -2   4  -5    0.94    0.21
   2  -4   5    0.79    0.19
   2  -4   5    0.67    0.18
   3  -4   5    0.20    0.13
   3  -4   5    0.30    0.17
   4  -4   5    0.78    0.27
   4  -4   5    0.27    0.17
   5  -4   5    1.11    0.34
   5  -4   5    0.52    0.21
   5   3  -5    0.09    0.12
  -5  -3   5    0.05    0.14
  -5  -3   5    0.07    0.19
   4   3  -5    5.91    0.37
  -4  -3   5    5.63    0.53
  -4  -3   5    6.30    0.47
   3   3  -5    8.71    0.45
   3   3  -5    9.00    0.53
  -3  -3   5    8.21    0.48
  -3  -3   5    7.74    0.46
  -3  -3   5    9.08    0.39
   2   3  -5    1.54    0.22
   2   3  -5    1.49    0.23
  -2  -3   5    1.67    0.23
  -2  -3   5    2.10    0.24
  -2  -3   5    1.51    0.21
   1   3  -5    4.29    0.26
   1   3  -5    3.75    0.29
  -1  -3   5    4.40    0.24
  -1  -3   5    3.85    0.28
   0   3  -5    7.24    0.39
   0  -3   5    7.45    0.39
  -1   3  -5    5.35    0.34
   1  -3   5    5.26    0.32
   1  -3   5    5.12    0.33
  -2   3  -5    0.20    0.11
  -2   3  -5    0.28    0.07
   2  -3   5    0.28    0.13
   2  -3   5    0.32    0.12
  -3   3  -5    5.50    0.34
   3  -3   5    5.09    0.35
   3  -3   5    5.55    0.42
   4  -3   5    0.03    0.11
   4  -3   5    0.29    0.20
   5  -3   5    1.49    0.26
   5  -3   5    1.25    0.33
   5   2  -5    0.31    0.14
  -5  -2   5    0.17    0.17
  -5  -2   5    0.19    0.20
   4   2  -5    0.32    0.14
  -4  -2   5    0.46    0.20
  -4  -2   5    0.38    0.16
   3   2  -5   35.46    1.17
   3   2  -5   35.42    1.04
  -3  -2   5   34.18    1.11
  -3  -2   5   35.97    0.94
  -3  -2   5   35.21    1.15
   2   2  -5    9.49    0.44
   2   2  -5   10.20    0.48
  -2  -2   5   10.23    0.45
  -2  -2   5   10.47    0.42
  -2  -2   5   10.37    0.45
   1   2  -5   10.13    0.44
   1   2  -5   10.39    0.41
  -1  -2   5    9.63    0.43
   0   2  -5   13.09    0.51
   0   2  -5   13.05    0.38
   0  -2   5   12.32    0.50
  -1   2  -5   11.00    0.45
   1  -2   5   10.91    0.45
   1  -2   5   10.64    0.46
  -2   2  -5   23.04    0.73
   2  -2   5   22.67    0.78
   2  -2   5   21.99    0.74
  -3   2  -5    3.08    0.26
   3  -2   5    2.00    0.24
   3  -2   5    2.10    0.30
   4  -2   5    3.80    0.35
   4  -2   5    3.59    0.44
   5  -2   5    0.13    0.14
   5  -2   5   -0.21    0.17
   5   1  -5    0.29    0.14
  -5  -1   5    0.15    0.19
  -5  -1   5   -0.21    0.10
   4   1  -5    4.73    0.31
  -4  -1   5    4.12    0.45
  -4  -1   5    4.82    0.50
   3   1  -5    0.45    0.16
   3   1  -5    0.22    0.11
  -3  -1   5    0.22    0.12
  -3  -1   5    0.23    0.09
  -3  -1   5    0.12    0.14
   2   1  -5    8.69    0.42
   2   1  -5    7.67    0.37
  -2  -1   5    7.92    0.42
  -2  -1   5    7.75    0.38
  -2  -1   5    7.78    0.35
  -2  -1   5    8.09    0.40
   1   1  -5    2.24    0.20
   1   1  -5    2.49    0.24
  -1  -1   5    2.17    0.21
  -1  -1   5    2.74    0.24
   0   1  -5   71.00    1.54
   0   1  -5   69.67    1.71
   0  -1   5   70.71    1.54
   0  -1   5   72.94    1.71
  -1   1  -5   35.06    0.97
   1  -1   5   36.05    0.98
   1  -1   5   36.01    0.96
  -2   1  -5   15.37    0.53
   2  -1   5   15.71    0.60
   2  -1   5   16.68    0.43
   2  -1   5   16.26    0.56
  -3   1  -5    9.85    0.36
   3  -1   5    9.59    0.43
   3  -1   5    8.89    0.50
   3  -1   5    9.18    0.37
   3  -1   5    8.84    0.40
   4  -1   5    0.00    0.09
   4  -1   5   -0.13    0.12
   4  -1   5    0.17    0.10
   5  -1   5    1.89    0.23
   5  -1   5    2.03    0.39
   5   0  -5    0.21    0.14
  -5   0   5    0.18    0.22
  -5   0   5    0.16    0.19
   4   0  -5    0.41    0.15
  -4   0   5    0.64    0.22
  -4   0   5    0.59    0.19
   3   0  -5    0.09    0.10
   3   0  -5    0.10    0.13
  -3   0   5    0.17    0.13
  -3   0   5    0.06    0.11
  -3   0   5    0.03    0.07
  -3   0   5    0.10    0.11
   2   0  -5   21.15    0.73
   2   0  -5   21.16    0.69
  -2   0   5   20.13    0.64
  -2   0   5   21.27    0.68
  -2   0   5   20.14    0.74
  -2   0   5   20.97    0.71
   1   0  -5    0.20    0.09
   1   0  -5    0.28    0.11
  -1   0   5    0.36    0.10
  -1   0   5    0.18    0.08
  -1   0   5    0.32    0.10
   0   0  -5    2.26    0.22
   0   0   5    2.33    0.22
   0   0   5    2.65    0.15
  -1   0  -5    8.91    0.36
   1   0   5    8.72    0.34
   1   0   5    8.89    0.36
  -2   0  -5    0.86    0.13
   2   0   5    0.75    0.14
   2   0   5    0.57    0.12
   2   0   5    0.68    0.13
   3   0   5   10.74    0.42
   3   0   5   10.55    0.51
   3   0   5    9.40    0.39
   3   0   5    9.50    0.40
   4   0   5    0.15    0.14
   4   0   5    0.29    0.10
   4   0   5    0.30    0.12
   5   0   5    0.82    0.26
   5  -1  -5    0.47    0.17
  -5   1   5    0.59    0.25
  -5   1   5    0.35    0.27
   4  -1  -5    0.05    0.10
  -4   1   5   -0.02    0.11
  -4   1   5    0.04    0.16
   3  -1  -5    2.19    0.26
  -3   1   5    2.35    0.29
  -3   1   5    2.08    0.29
  -3   1   5    2.79    0.21
  -3   1   5    2.10    0.30
   2  -1  -5    6.14    0.34
  -2   1   5    6.85    0.33
  -2   1   5    6.00    0.36
  -2   1   5    5.98    0.35
  -2   1   5    6.58    0.33
   1  -1  -5    2.28    0.23
  -1   1   5    1.62    0.18
  -1   1   5    1.87    0.20
  -1   1   5    2.03    0.17
   0  -1  -5   17.41    0.58
   0   1   5   17.84    0.57
  -1  -1  -5    8.66    0.36
  -1  -1  -5    8.56    0.34
   1   1   5    8.26    0.35
  -2  -1  -5    6.22    0.27
   2   1   5    6.03    0.29
   2   1   5    6.25    0.30
   2   1   5    6.20    0.31
   3   1   5   13.85    0.48
   3   1   5   13.66    0.48
   3   1   5   13.95    0.57
   3   1   5   14.56    0.54
   4   1   5    0.80    0.18
   4   1   5    0.66    0.16
   4   1   5    0.88    0.13
   5   1   5    1.37    0.30
   5   1   5    1.56    0.26
   6   1   5    0.17    0.21
   5  -2  -5    1.02    0.22
  -5   2   5    0.66    0.26
   4  -2  -5    1.23    0.23
  -4   2   5    1.19    0.27
  -4   2   5    0.98    0.24
   3  -2  -5    6.56    0.38
  -3   2   5    6.45    0.40
  -3   2   5    7.38    0.36
  -3   2   5    6.85    0.47
  -3   2   5    6.39    0.44
   2  -2  -5    5.24    0.32
  -2   2   5    4.75    0.28
  -2   2   5    4.77    0.33
  -2   2   5    5.07    0.32
  -2   2   5    4.88    0.30
   1  -2  -5    3.36    0.26
  -1   2   5    3.54    0.19
  -1   2   5    3.53    0.25
   0  -2  -5   31.28    0.92
   0   2   5   33.34    0.91
  -1  -2  -5    0.23    0.10
  -1  -2  -5    0.44    0.09
   1   2   5    0.44    0.11
  -2  -2  -5    0.69    0.12
   2   2   5    0.66    0.12
   2   2   5    0.60    0.12
   2   2   5    0.65    0.12
   3   2   5   -0.02    0.07
   3   2   5    0.07    0.08
   3   2   5   -0.05    0.07
   4   2   5    0.91    0.19
   4   2   5    0.85    0.13
   4   2   5    1.06    0.22
   5   2   5   -0.13    0.11
   6   2   5    3.56    0.49
   5  -3  -5    0.23    0.18
  -5   3   5   -0.15    0.18
   4  -3  -5    3.51    0.38
  -4   3   5    4.61    0.50
   3  -3  -5    0.13    0.11
  -3   3   5    0.21    0.14
   2  -3  -5    2.14    0.27
  -2   3   5    1.61    0.22
  -2   3   5    1.96    0.22
  -2   3   5    1.93    0.26
  -2   3   5    1.90    0.23
   1  -3  -5    1.99    0.24
   1  -3  -5    2.44    0.15
  -1   3   5    2.39    0.26
  -1   3   5    2.30    0.16
   0  -3  -5   59.99    1.51
   0   3   5   57.17    1.49
  -1  -3  -5    0.03    0.05
  -1  -3  -5    0.01    0.09
   1   3   5    0.09    0.05
   1   3   5   -0.01    0.07
  -2  -3  -5  166.44    3.61
  -2  -3  -5  162.89    3.50
   2   3   5  163.51    3.63
   2   3   5  164.52    3.47
   3   3   5    1.26    0.18
   3   3   5    1.68    0.20
   3   3   5    1.64    0.20
   4   3   5   -0.01    0.09
   4   3   5    0.18    0.09
   5   3   5    0.33    0.17
   6   3   5   -0.12    0.16
   4  -4  -5    0.78    0.21
  -4   4   5    0.27    0.19
   3  -4  -5    0.11    0.14
  -3   4   5    0.01    0.11
   2  -4  -5   17.76    0.72
  -2   4   5   17.02    0.67
  -2   4   5   15.55    0.63
  -2   4   5   16.02    0.71
   1  -4  -5    1.01    0.19
   1  -4  -5    0.58    0.09
  -1   4   5    0.52    0.15
   0  -4  -5    2.83    0.30
   0   4   5    2.38    0.28
  -1  -4  -5    1.67    0.14
  -1  -4  -5    1.33    0.20
   1   4   5    1.12    0.19
  -2  -4  -5   15.38    0.45
  -2  -4  -5   14.82    0.56
   2   4   5   14.49    0.57
  -3  -4  -5    2.23    0.21
   3   4   5    2.35    0.21
   3   4   5    2.55    0.26
   4   4   5    1.45    0.21
   4   4   5    1.04    0.18
   5   4   5    0.45    0.18
   4  -5  -5    0.08    0.15
  -4   5   5   -0.02    0.15
   3  -5  -5    3.87    0.43
  -3   5   5    4.13    0.44
   2  -5  -5    7.04    0.47
  -2   5   5    7.97    0.47
  -2   5   5    7.31    0.49
  -2   5   5    7.30    0.41
   1  -5  -5   16.46    0.46
   1  -5  -5   15.34    0.69
  -1   5   5   16.23    0.69
   0  -5  -5    2.68    0.32
   0   5   5    2.93    0.33
  -1  -5  -5    0.90    0.20
   1   5   5    0.76    0.18
  -2  -5  -5    4.84    0.26
  -2  -5  -5    4.65    0.34
   2   5   5    4.75    0.33
  -3  -5  -5    5.72    0.36
  -3  -5  -5    5.29    0.32
   3   5   5    4.46    0.33
  -4  -5  -5   -0.23    0.12
   4   5   5    0.09    0.10
   4   5   5   -0.04    0.10
   5   5   5    0.12    0.12
   4  -6  -5    2.26    0.41
  -4   6   5    2.51    0.41
   3  -6  -5    7.22    0.54
  -3   6   5    8.90    0.54
   2  -6  -5    0.46    0.19
  -2   6   5    0.20    0.16
  -2   6   5    0.36    0.14
   1  -6  -5    0.39    0.17
  -1   6   5    0.63    0.20
   0  -6  -5    1.58    0.28
   0   6   5    2.05    0.30
  -1  -6  -5    1.11    0.23
   1   6   5    1.19    0.24
  -2  -6  -5    0.20    0.08
  -2  -6  -5    0.03    0.13
   2   6   5   -0.05    0.08
  -3  -6  -5   23.75    0.80
   3   6   5   23.77    0.87
  -4  -6  -5    0.09    0.16
   4   6   5    0.30    0.15
   5   6   5   -0.02    0.13
   3  -7  -5    2.59    0.43
   2  -7  -5   -0.03    0.14
  -2   7   5    0.22    0.18
  -2   7   5    0.02    0.11
   1  -7  -5   44.86    1.53
  -1   7   5   47.94    1.52
   0  -7  -5    3.25    0.42
  -1  -7  -5   -0.17    0.11
   1   7   5   -0.10    0.12
  -2  -7  -5    0.79    0.14
  -2  -7  -5    0.05    0.16
   2   7   5    0.34    0.15
  -3  -7  -5    0.42    0.15
   3   7   5    0.23    0.16
  -4  -7  -5    0.24    0.18
   4   7   5    0.22    0.15
  -5  -7  -5    0.10    0.20
   5   7   5    0.25    0.16
   3  -8  -5    0.68    0.28
   3  -8  -5    0.80    0.30
   2  -8  -5    0.86    0.29
  -2   8   5    1.45    0.34
   1  -8  -5    0.38    0.21
  -1   8   5    0.15    0.19
   0  -8  -5    4.42    0.51
   0   8   5    4.86    0.53
  -1  -8  -5    1.58    0.33
   1   8   5    2.19    0.36
  -2  -8  -5    0.54    0.21
   2   8   5   -0.05    0.12
   3   8   5    0.29    0.18
  -4  -8  -5    1.34    0.27
   4   8   5    1.10    0.28
   2  -9  -5    0.17    0.23
   1  -9  -5    0.71    0.27
  -1   9   5    0.60    0.27
   0  -9  -5    2.22    0.40
   0   9   5    1.59    0.36
  -1  -9  -5   -0.12    0.16
   1   9   5    0.07    0.17
  -2  -9  -5    0.12    0.21
   2   9   5    0.04    0.15
   3   9   5    0.61    0.23
   4   9   5    0.05    0.18
   1 -10  -5    0.13    0.24
  -1  10   5    0.08    0.21
   0 -10  -5    2.04    0.42
   0  10   5    2.86    0.48
  -1 -10  -5    0.52    0.29
   1  10   5    0.10    0.22
  -2 -10  -5    0.11    0.22
   2  10   5   -0.07    0.18
   3  10   5    0.03    0.17
  -1 -11  -5    0.97    0.37
   1  11   5    0.46    0.30
   2   9  -6   -0.26    0.17
  -2  -9   6   -0.04    0.18
   1   9  -6    3.31    0.50
  -1  -9   6    3.48    0.49
   0   9  -6    0.62    0.25
   0  -9   6    0.05    0.21
  -1   9  -6    0.38    0.24
   1  -9   6    0.59    0.30
   3   8  -6    0.15    0.18
  -3  -8   6    0.08    0.18
   2   8  -6    0.54    0.22
  -2  -8   6    0.06    0.19
  -2  -8   6    0.13    0.21
   1   8  -6    0.66    0.24
  -1  -8   6    0.27    0.20
   0   8  -6    0.08    0.20
   0  -8   6    0.43    0.23
  -1   8  -6    0.60    0.26
   1  -8   6    0.45    0.23
  -2   8  -6    0.17    0.19
   2  -8   6    0.32    0.21
   2  -8   6   -0.08    0.17
   4   7  -6    0.07    0.19
  -4  -7   6   -0.12    0.15
   3   7  -6    0.17    0.18
  -3  -7   6   -0.08    0.14
   2   7  -6   -0.03    0.13
  -2  -7   6   -0.01    0.15
  -2  -7   6    0.04    0.15
   1   7  -6    0.82    0.26
  -1  -7   6    0.88    0.26
   0   7  -6    9.59    0.63
   0  -7   6    9.66    0.64
  -1   7  -6    0.42    0.21
   1  -7   6    0.05    0.14
   1  -7   6    0.47    0.21
  -2   7  -6    0.27    0.18
   2  -7   6    0.30    0.19
   2  -7   6    0.16    0.17
   3  -7   6    0.84    0.27
   3  -7   6    1.03    0.28
   4   6  -6    0.26    0.17
  -4  -6   6    0.14    0.18
   3   6  -6    0.63    0.21
  -3  -6   6    0.79    0.20
  -3  -6   6    0.54    0.21
   2   6  -6    1.63    0.26
   2   6  -6    0.90    0.24
  -2  -6   6    2.03    0.30
  -2  -6   6    1.33    0.27
  -2  -6   6    1.59    0.22
   1   6  -6    0.21    0.16
  -1  -6   6    0.38    0.09
  -1  -6   6    0.18    0.18
   0   6  -6   38.73    1.31
   0  -6   6   38.52    1.32
  -1   6  -6    0.49    0.21
   1  -6   6    0.31    0.18
   1  -6   6    0.45    0.17
  -2   6  -6    0.80    0.23
   2  -6   6    0.39    0.18
   2  -6   6    0.44    0.19
   3  -6   6    0.26    0.19
   3  -6   6    0.67    0.24
   4  -6   6    2.44    0.40
   4  -6   6    1.89    0.39
   5   5  -6    0.07    0.17
  -5  -5   6   -0.01    0.19
   4   5  -6    7.31    0.49
  -4  -5   6    8.70    0.58
  -4  -5   6    7.64    0.54
   3   5  -6    0.21    0.15
  -3  -5   6    0.26    0.13
  -3  -5   6   -0.06    0.14
   2   5  -6    0.11    0.11
   2   5  -6    0.17    0.13
  -2  -5   6    0.08    0.13
  -2  -5   6    0.05    0.07
  -2  -5   6    0.03    0.12
   1   5  -6    3.23    0.38
  -1  -5   6    3.10    0.21
  -1  -5   6    2.65    0.34
   0   5  -6   16.57    0.74
   0  -5   6   16.26    0.73
  -1   5  -6    0.62    0.19
   1  -5   6    0.28    0.14
   1  -5   6    0.57    0.18
  -2   5  -6    6.91    0.47
   2  -5   6    6.77    0.46
   2  -5   6    5.73    0.53
   3  -5   6   -0.03    0.12
   3  -5   6    0.05    0.14
   4  -5   6    0.16    0.18
   4  -5   6    0.53    0.24
   5   4  -6    0.70    0.21
  -5  -4   6    0.82    0.26
  -5  -4   6    0.83    0.28
   4   4  -6    0.38    0.17
  -4  -4   6    0.15    0.18
  -4  -4   6    0.16    0.14
   3   4  -6    4.81    0.46
   3   4  -6    4.52    0.42
  -3  -4   6    4.23    0.41
  -3  -4   6    3.97    0.42
   2   4  -6    4.69    0.35
   2   4  -6    4.58    0.35
  -2  -4   6    5.19    0.32
  -2  -4   6    4.45    0.40
  -2  -4   6    4.76    0.35
   1   4  -6    2.74    0.32
   1   4  -6    2.86    0.27
  -1  -4   6    2.46    0.19
  -1  -4   6    3.33    0.34
   0   4  -6   10.88    0.54
   0  -4   6    9.67    0.51
  -1   4  -6   40.68    1.25
   1  -4   6   40.49    1.26
   1  -4   6   41.42    1.19
  -2   4  -6    0.52    0.17
   2  -4   6    0.44    0.17
   2  -4   6    0.89    0.21
   3  -4   6    0.23    0.17
   3  -4   6    0.33    0.18
   4  -4   6    1.31    0.26
   4  -4   6    1.77    0.35
   5   3  -6    0.16    0.15
  -5  -3   6    0.03    0.14
  -5  -3   6    0.28    0.23
   4   3  -6    0.28    0.15
  -4  -3   6    0.59    0.22
  -4  -3   6    0.19    0.14
   3   3  -6   18.42    0.81
   3   3  -6   20.32    0.76
  -3  -3   6   18.45    0.78
  -3  -3   6   18.75    0.78
   2   3  -6    2.50    0.30
   2   3  -6    2.45    0.29
  -2  -3   6    2.53    0.28
  -2  -3   6    2.75    0.29
  -2  -3   6    2.61    0.29
   1   3  -6    0.16    0.12
   1   3  -6    0.23    0.10
  -1  -3   6    0.13    0.10
   0   3  -6    8.74    0.45
   0   3  -6    9.15    0.33
   0  -3   6    9.19    0.46
  -1   3  -6    4.99    0.34
   1  -3   6    4.43    0.32
   1  -3   6    4.93    0.32
  -2   3  -6    0.33    0.13
   2  -3   6   -0.09    0.09
   2  -3   6    0.22    0.12
  -3   3  -6   -0.01    0.10
   3  -3   6   -0.05    0.10
   3  -3   6   -0.05    0.11
   4  -3   6    0.35    0.19
   4  -3   6    0.06    0.13
   5  -3   6    0.08    0.19
   5  -3   6    0.28    0.17
   5   2  -6    0.64    0.18
  -5  -2   6    0.54    0.24
  -5  -2   6    0.61    0.27
   4   2  -6    0.11    0.13
  -4  -2   6    0.03    0.15
  -4  -2   6    0.23    0.14
   3   2  -6   15.83    0.73
   3   2  -6   16.05    0.65
  -3  -2   6   17.72    0.59
  -3  -2   6   16.92    0.71
  -3  -2   6   15.82    0.71
   2   2  -6    4.05    0.30
   2   2  -6    3.80    0.35
  -2  -2   6    3.90    0.29
  -2  -2   6    4.00    0.30
  -2  -2   6    3.73    0.27
   1   2  -6   11.77    0.46
   1   2  -6   11.41    0.51
  -1  -2   6   12.70    0.51
   0   2  -6   10.36    0.47
   0   2  -6   10.04    0.33
   0  -2   6   10.45    0.47
  -1   2  -6    3.52    0.26
   1  -2   6    3.53    0.26
   1  -2   6    3.34    0.31
  -2   2  -6    0.76    0.16
   2  -2   6    0.80    0.17
   2  -2   6    0.81    0.18
  -3   2  -6    2.92    0.28
   3  -2   6    2.69    0.29
   3  -2   6    2.87    0.35
   4  -2   6    0.09    0.11
   4  -2   6    0.26    0.17
   5  -2   6    0.21    0.15
   5  -2   6    0.03    0.17
   5   1  -6    0.62    0.18
  -5  -1   6    0.72    0.26
  -5  -1   6    0.30    0.23
   4   1  -6    1.96    0.26
  -4  -1   6    1.62    0.30
  -4  -1   6    1.68    0.30
   3   1  -6    9.75    0.48
   3   1  -6   10.46    0.57
  -3  -1   6   10.65    0.43
  -3  -1   6    9.83    0.54
  -3  -1   6   10.95    0.54
   2   1  -6    0.84    0.17
   2   1  -6    1.51    0.22
  -2  -1   6    1.55    0.22
  -2  -1   6    1.23    0.18
  -2  -1   6    1.07    0.18
  -2  -1   6    0.84    0.18
   1   1  -6   16.44    0.62
   1   1  -6   17.51    0.58
  -1  -1   6   18.43    0.63
  -1  -1   6   18.74    0.60
   0   1  -6   41.76    1.15
   0  -1   6   43.17    0.99
   0  -1   6   39.94    1.13
  -1   1  -6    9.67    0.43
   1  -1   6    9.67    0.42
  -2   1  -6    8.79    0.39
   2  -1   6    8.89    0.44
   2  -1   6    7.84    0.40
  -3   1  -6    0.54    0.12
   3  -1   6    0.38    0.13
   3  -1   6    0.12    0.12
   3  -1   6    0.46    0.10
   4  -1   6    0.50    0.15
   4  -1   6    0.23    0.12
   4  -1   6    0.63    0.21
   5  -1   6    3.09    0.31
   5  -1   6    2.37    0.40
   5   0  -6    1.91    0.27
  -5   0   6    1.61    0.34
  -5   0   6    1.64    0.35
   4   0  -6    4.20    0.38
  -4   0   6    4.45    0.47
  -4   0   6    4.21    0.49
   3   0  -6    8.32    0.44
   3   0  -6    7.85    0.50
  -3   0   6    7.97    0.50
  -3   0   6    8.59    0.47
  -3   0   6    8.55    0.38
  -3   0   6    7.16    0.46
   2   0  -6   18.17    0.69
   2   0  -6   17.99    0.67
  -2   0   6   18.60    0.68
  -2   0   6   19.45    0.73
  -2   0   6   20.24    0.65
  -2   0   6   19.50    0.66
   1   0  -6    1.35    0.20
  -1   0   6    1.55    0.17
  -1   0   6    0.96    0.15
  -1   0   6    1.02    0.17
   0   0  -6    7.68    0.38
   0   0   6    8.42    0.38
   0   0   6    8.01    0.30
  -1   0  -6   36.82    1.02
   1   0   6   37.82    1.03
  -2   0  -6    1.06    0.15
   2   0   6    0.88    0.15
   2   0   6    0.81    0.16
  -3   0  -6    3.15    0.21
   3   0   6    3.90    0.27
   3   0   6    3.18    0.34
   3   0   6    3.70    0.23
   3   0   6    3.14    0.24
   4   0   6    1.80    0.23
   4   0   6    1.06    0.24
   4   0   6    1.04    0.17
   5   0   6    0.71    0.25
   5   0   6    0.45    0.15
   5  -1  -6    0.06    0.16
  -5   1   6    0.05    0.21
  -5   1   6    0.02    0.18
   4  -1  -6    0.52    0.16
  -4   1   6    0.59    0.21
  -4   1   6    0.38    0.17
   3  -1  -6    1.12    0.21
  -3   1   6    1.64    0.21
  -3   1   6    1.12    0.24
  -3   1   6    1.59    0.27
  -3   1   6    1.30    0.24
   2  -1  -6    0.08    0.09
  -2   1   6   -0.07    0.07
  -2   1   6   -0.11    0.08
  -2   1   6    0.21    0.10
  -2   1   6    0.24    0.10
   1  -1  -6   15.38    0.58
  -1   1   6   16.46    0.57
  -1   1   6   15.18    0.48
  -1   1   6   15.69    0.57
   0  -1  -6    0.89    0.16
   0   1   6    0.96    0.15
  -1  -1  -6   25.29    0.77
   1   1   6   25.89    0.77
  -2  -1  -6    0.02    0.07
   2   1   6    0.07    0.07
   2   1   6    0.01    0.07
  -3  -1  -6    0.86    0.11
   3   1   6    0.98    0.16
   3   1   6    0.96    0.19
   3   1   6    1.06    0.16
   4   1   6    0.18    0.09
   4   1   6    0.46    0.16
   4   1   6    0.05    0.08
   5   1   6    0.43    0.20
   5  -2  -6    0.41    0.19
  -5   2   6    0.43    0.25
   4  -2  -6    1.45    0.25
  -4   2   6    1.46    0.29
  -4   2   6    1.38    0.30
   3  -2  -6   10.36    0.52
  -3   2   6   10.60    0.51
  -3   2   6    9.63    0.55
   2  -2  -6    0.09    0.10
  -2   2   6    0.03    0.08
  -2   2   6    0.05    0.10
  -2   2   6    0.14    0.10
  -2   2   6    0.09    0.10
   1  -2  -6   32.38    0.98
  -1   2   6   31.65    0.94
  -1   2   6   31.03    0.81
  -1   2   6   32.88    0.96
   0  -2  -6    4.45    0.30
   0   2   6    4.71    0.29
  -1  -2  -6    1.17    0.18
   1   2   6    1.38    0.19
   2   2   6    3.54    0.23
   2   2   6    4.07    0.26
  -3  -2  -6    4.74    0.22
   3   2   6    5.41    0.29
   3   2   6    5.71    0.31
   3   2   6    5.33    0.32
   4   2   6    0.11    0.10
   4   2   6    0.05    0.09
   4   2   6    0.09    0.11
   5   2   6    0.10    0.14
   5   2   6    0.55    0.17
   5  -3  -6    3.44    0.41
  -5   3   6    3.09    0.51
   4  -3  -6    4.32    0.43
  -4   3   6    4.23    0.51
   3  -3  -6    2.75    0.33
  -3   3   6    2.47    0.31
  -3   3   6    2.11    0.31
   2  -3  -6   15.04    0.65
  -2   3   6   15.12    0.61
  -2   3   6   15.87    0.55
  -2   3   6   15.73    0.62
   1  -3  -6    3.16    0.32
  -1   3   6    3.16    0.18
  -1   3   6    3.72    0.28
   0  -3  -6    6.88    0.39
   0   3   6    7.78    0.40
  -1  -3  -6    0.76    0.12
  -1  -3  -6    0.65    0.15
   1   3   6    0.62    0.09
   1   3   6    0.64    0.14
  -2  -3  -6   16.45    0.58
   2   3   6   15.41    0.59
  -3  -3  -6    0.53    0.11
   3   3   6    0.51    0.14
   3   3   6    0.66    0.15
   3   3   6    0.55    0.13
   4   3   6    0.76    0.14
   4   3   6    0.68    0.18
   5   3   6    0.34    0.16
   4  -4  -6    2.24    0.33
  -4   4   6    2.46    0.39
   3  -4  -6    4.60    0.45
  -3   4   6    5.42    0.51
   2  -4  -6    5.08    0.39
  -2   4   6    6.55    0.40
  -2   4   6    6.58    0.39
  -2   4   6    5.38    0.41
   1  -4  -6    0.79    0.18
  -1   4   6    0.85    0.19
   0  -4  -6   65.51    1.75
   0   4   6   68.52    1.76
  -1  -4  -6   19.27    0.54
  -1  -4  -6   19.48    0.71
   1   4   6   18.21    0.70
  -2  -4  -6    0.83    0.18
  -2  -4  -6    0.93    0.13
   2   4   6    0.98    0.18
  -3  -4  -6    4.29    0.28
   3   4   6    4.06    0.25
   3   4   6    4.44    0.31
   4   4   6    0.18    0.12
   4   4   6    0.08    0.10
   5   4   6    0.25    0.15
   5   4   6    0.02    0.11
   4  -5  -6    6.82    0.51
  -4   5   6    6.80    0.68
   3  -5  -6    1.09    0.25
  -3   5   6    1.45    0.29
   2  -5  -6    2.82    0.37
  -2   5   6    3.30    0.38
  -2   5   6    2.94    0.34
   1  -5  -6    4.70    0.46
  -1   5   6    4.88    0.37
   0  -5  -6    3.10    0.36
   0   5   6    3.18    0.36
  -1  -5  -6    0.41    0.15
   1   5   6    0.02    0.11
  -2  -5  -6    0.20    0.13
  -2  -5  -6    0.31    0.08
   2   5   6    0.36    0.14
  -3  -5  -6   19.31    0.69
   3   5   6   19.31    0.74
   4   5   6   -0.05    0.11
   4   5   6    0.05    0.09
   5   5   6    0.11    0.12
   4  -6  -6    3.51    0.47
  -4   6   6    4.39    0.52
   3  -6  -6    2.22    0.37
  -3   6   6    1.67    0.32
   2  -6  -6    1.72    0.32
  -2   6   6    1.93    0.31
  -2   6   6    1.74    0.27
   1  -6  -6    1.11    0.27
  -1   6   6    1.89    0.31
   0  -6  -6    8.40    0.53
   0   6   6    8.39    0.51
  -1  -6  -6    1.52    0.28
   1   6   6    1.54    0.27
  -2  -6  -6    0.18    0.14
   2   6   6    0.21    0.14
  -3  -6  -6    0.12    0.13
   3   6   6    0.00    0.14
   4   6   6    1.17    0.23
   5   6   6    0.09    0.14
   3  -7  -6    0.20    0.22
  -3   7   6    0.75    0.24
   2  -7  -6    0.52    0.24
  -2   7   6    0.45    0.18
  -2   7   6    0.34    0.21
   1  -7  -6    0.92    0.28
  -1   7   6    1.64    0.32
   0  -7  -6    0.90    0.26
   0   7   6    0.83    0.24
  -1  -7  -6    1.47    0.30
   1   7   6    1.65    0.30
  -2  -7  -6    0.77    0.13
  -2  -7  -6    0.68    0.23
   2   7   6    0.61    0.19
  -3  -7  -6   -0.03    0.12
   3   7   6    0.32    0.16
  -4  -7  -6    0.00    0.17
   4   7   6   -0.07    0.14
   5   7   6    0.00    0.14
   2  -8  -6    2.06    0.39
  -2   8   6    1.78    0.37
   1  -8  -6    0.11    0.19
  -1   8   6    0.67    0.26
   0  -8  -6    1.49    0.32
   0   8   6    2.17    0.36
  -1  -8  -6    0.93    0.26
   1   8   6    0.92    0.26
  -2  -8  -6    0.97    0.27
   2   8   6    0.70    0.23
   3   8   6    0.27    0.17
   4   8   6    0.37    0.19
   2  -9  -6    0.21    0.22
   1  -9  -6    0.44    0.25
  -1   9   6    0.27    0.24
   0  -9  -6    0.05    0.22
   0   9   6   -0.13    0.17
  -1  -9  -6    0.41    0.25
   1   9   6    0.18    0.19
  -2  -9  -6    0.26    0.22
   2   9   6    0.06    0.18
   3   9   6    0.27    0.19
   4   9   6    0.13    0.17
   1 -10  -6    0.49    0.27
  -1  10   6    0.14    0.25
   0 -10  -6    0.58    0.29
   0  10   6    0.80    0.30
  -1 -10  -6    0.71    0.32
   1  10   6    0.92    0.29
   2  10   6   -0.11    0.16
   3  10   6    0.10    0.20
   2   9  -7    0.02    0.23
  -2  -9   7    0.13    0.20
   1   9  -7    0.98    0.34
  -1  -9   7    1.29    0.34
   0   9  -7    0.32    0.24
   0  -9   7   -0.04    0.20
   3   8  -7    1.40    0.35
  -3  -8   7    1.25    0.31
   2   8  -7    0.13    0.21
  -2  -8   7   -0.07    0.17
   1   8  -7    0.94    0.31
  -1  -8   7    1.02    0.28
   0   8  -7    1.24    0.32
   0  -8   7    1.06    0.30
  -1   8  -7    0.30    0.22
   1  -8   7    0.86    0.31
   2  -8   7    0.09    0.19
   2  -8   7   -0.02    0.19
   3   7  -7    0.10    0.17
  -3  -7   7    0.37    0.21
   2   7  -7    0.13    0.15
   2   7  -7   -0.13    0.13
  -2  -7   7   -0.14    0.14
  -2  -7   7   -0.03    0.17
   1   7  -7    0.22    0.19
  -1  -7   7    0.08    0.19
   0   7  -7    2.90    0.43
   0  -7   7    3.30    0.45
  -1   7  -7    2.09    0.37
   1  -7   7    1.68    0.35
  -2   7  -7    0.57    0.26
   2  -7   7    0.39    0.23
   2  -7   7    0.84    0.27
   3  -7   7    0.23    0.21
   3  -7   7    0.26    0.21
   4   6  -7    0.06    0.17
  -4  -6   7    0.04    0.15
  -4  -6   7    0.07    0.19
   3   6  -7    2.65    0.38
  -3  -6   7    2.75    0.34
  -3  -6   7    2.31    0.37
   2   6  -7    1.61    0.28
   2   6  -7    1.23    0.29
  -2  -6   7    2.00    0.33
  -2  -6   7    1.73    0.24
  -2  -6   7    1.74    0.30
   1   6  -7   -0.10    0.13
   1   6  -7    0.20    0.11
  -1  -6   7    0.18    0.17
   0   6  -7   -0.10    0.14
   0  -6   7    0.05    0.18
  -1   6  -7    4.00    0.46
   1  -6   7    3.68    0.38
   1  -6   7    4.25    0.49
  -2   6  -7   -0.10    0.13
   2  -6   7    0.19    0.17
   2  -6   7    0.13    0.16
   3  -6   7    1.07    0.28
   3  -6   7    1.64    0.34
   4   5  -7   -0.01    0.13
  -4  -5   7    0.01    0.16
  -4  -5   7    0.13    0.15
   3   5  -7    0.01    0.14
  -3  -5   7    0.10    0.16
  -3  -5   7    0.40    0.15
   2   5  -7    4.87    0.49
   2   5  -7    4.62    0.44
  -2  -5   7    5.42    0.42
  -2  -5   7    4.32    0.42
  -2  -5   7    4.16    0.30
   1   5  -7    0.65    0.16
   1   5  -7    0.51    0.18
  -1  -5   7    0.60    0.12
  -1  -5   7    0.24    0.16
   0   5  -7    1.33    0.17
   0   5  -7    1.16    0.26
   0  -5   7    1.16    0.25
  -1   5  -7    0.50    0.19
   1  -5   7    0.24    0.16
   1  -5   7    0.05    0.11
  -2   5  -7   -0.04    0.13
   2  -5   7   -0.03    0.13
   2  -5   7    0.03    0.13
   3  -5   7    0.47    0.20
   3  -5   7    0.64    0.21
   4  -5   7    0.38    0.21
   4  -5   7    0.18    0.21
   5   4  -7    0.34    0.19
  -5  -4   7    0.45    0.25
  -5  -4   7    0.30    0.19
   4   4  -7    0.02    0.14
  -4  -4   7    0.22    0.16
  -4  -4   7    0.14    0.18
   3   4  -7    1.90    0.30
  -3  -4   7    1.85    0.29
  -3  -4   7    1.85    0.30
   2   4  -7    2.35    0.29
   2   4  -7    1.72    0.28
  -2  -4   7    2.20    0.27
  -2  -4   7    2.11    0.30
  -2  -4   7    3.10    0.34
   1   4  -7   -0.05    0.07
   1   4  -7   -0.06    0.09
  -1  -4   7    0.04    0.12
  -1  -4   7    0.08    0.07
   0   4  -7    2.57    0.33
   0   4  -7    2.17    0.19
   0  -4   7    2.52    0.32
  -1   4  -7    8.68    0.51
   1  -4   7    9.19    0.52
   1  -4   7    8.87    0.47
  -2   4  -7    0.21    0.15
   2  -4   7   -0.05    0.12
   2  -4   7    0.11    0.13
   3  -4   7    5.62    0.43
   3  -4   7    4.42    0.50
   4  -4   7    0.14    0.20
   4  -4   7    0.12    0.16
   5   3  -7    0.37    0.19
  -5  -3   7    0.12    0.22
  -5  -3   7    0.58    0.23
   4   3  -7    0.27    0.16
  -4  -3   7    0.25    0.15
  -4  -3   7    0.08    0.17
   3   3  -7    1.24    0.26
   3   3  -7    1.12    0.23
  -3  -3   7    1.76    0.28
  -3  -3   7    1.54    0.28
   2   3  -7    6.47    0.40
   2   3  -7    5.34    0.38
  -2  -3   7    6.10    0.39
  -2  -3   7    5.99    0.37
   1   3  -7    5.07    0.30
   1   3  -7    4.44    0.35
  -1  -3   7    4.24    0.33
   0   3  -7    1.54    0.15
   0   3  -7    1.57    0.24
   0  -3   7    1.75    0.26
  -1   3  -7    0.86    0.20
   1  -3   7    0.76    0.18
   1  -3   7    0.72    0.16
  -2   3  -7    4.78    0.36
   2  -3   7    4.34    0.41
   2  -3   7    3.89    0.38
   3  -3   7    0.36    0.15
   3  -3   7    0.22    0.15
   4  -3   7    5.57    0.57
   4  -3   7    6.01    0.42
   5  -3   7    0.41    0.24
   5  -3   7    0.31    0.19
   5   2  -7    1.12    0.25
  -5  -2   7    0.43    0.20
  -5  -2   7    0.44    0.25
   4   2  -7    0.10    0.13
  -4  -2   7   -0.17    0.14
  -4  -2   7    0.07    0.12
   3   2  -7    9.14    0.50
   3   2  -7    9.52    0.56
  -3  -2   7    9.03    0.53
  -3  -2   7    8.65    0.51
   2   2  -7   13.76    0.61
   2   2  -7   14.99    0.62
  -2  -2   7   14.52    0.60
  -2  -2   7   14.49    0.59
  -2  -2   7   14.62    0.59
   1   2  -7    2.30    0.23
   1   2  -7    2.61    0.30
  -1  -2   7    2.88    0.30
   0   2  -7   43.48    1.26
   0   2  -7   42.98    1.02
   0  -2   7   44.65    1.25
  -1   2  -7    6.14    0.36
   1  -2   7    4.06    0.31
   1  -2   7    4.72    0.31
  -2   2  -7    0.16    0.11
   2  -2   7   -0.01    0.08
   2  -2   7   -0.04    0.10
  -3   2  -7   -0.07    0.10
   3  -2   7    0.18    0.12
   3  -2   7    0.14    0.14
   4  -2   7    0.27    0.15
   4  -2   7    0.40    0.20
   5  -2   7    0.05    0.14
   5  -2   7    0.16    0.19
   5   1  -7    1.71    0.28
  -5  -1   7    1.29    0.34
  -5  -1   7    1.45    0.36
   4   1  -7    0.72    0.20
  -4  -1   7    0.48    0.19
  -4  -1   7    0.79    0.23
   3   1  -7    4.29    0.43
   3   1  -7    4.35    0.40
  -3  -1   7    4.48    0.46
  -3  -1   7    4.81    0.44
   2   1  -7    6.76    0.40
   2   1  -7    6.31    0.39
  -2  -1   7    6.43    0.38
  -2  -1   7    6.60    0.38
  -2  -1   7    6.81    0.38
  -2  -1   7    6.92    0.41
   1   1  -7    0.80    0.15
   1   1  -7    0.61    0.16
  -1  -1   7    0.65    0.15
  -1  -1   7    0.76    0.14
   0   1  -7    4.48    0.31
   0  -1   7    4.90    0.23
   0  -1   7    5.55    0.34
  -1   1  -7    3.64    0.33
   1  -1   7    3.98    0.29
  -2   1  -7    0.80    0.16
   2  -1   7    0.60    0.15
   2  -1   7    0.72    0.16
  -3   1  -7    1.18    0.18
   3  -1   7    0.96    0.22
   3  -1   7    0.87    0.18
   3  -1   7    0.90    0.12
   4  -1   7    2.09    0.35
   4  -1   7    2.06    0.27
   5  -1   7    1.18    0.32
   5  -1   7    1.14    0.22
   5   0  -7    0.05    0.15
  -5   0   7    0.33    0.21
  -5   0   7    0.30    0.25
  -4   0   7    0.46    0.20
  -4   0   7    0.31    0.17
   3   0  -7    5.73    0.52
   3   0  -7    5.07    0.37
  -3   0   7    5.46    0.38
  -3   0   7    5.10    0.40
   2   0  -7    5.79    0.37
  -2   0   7    6.31    0.36
  -2   0   7    5.85    0.34
  -2   0   7    5.44    0.37
  -2   0   7    5.57    0.37
   1   0  -7    1.16    0.20
  -1   0   7    1.05    0.16
  -1   0   7    1.01    0.15
  -1   0   7    1.06    0.18
   0   0  -7   38.73    1.10
   0   0   7   36.40    1.07
   0   0   7   37.46    0.94
  -1   0  -7    4.93    0.31
   1   0   7    4.29    0.29
  -2   0  -7    3.50    0.30
   2   0   7    3.45    0.27
   2   0   7    3.78    0.28
  -3   0  -7   17.55    0.58
   3   0   7   16.95    0.64
   3   0   7   17.76    0.71
   3   0   7   17.75    0.56
   4   0   7    0.22    0.10
   4   0   7    0.19    0.13
   4   0   7   -0.06    0.09
   5   0   7    1.10    0.29
   5   0   7    1.09    0.19
   5  -1  -7    4.47    0.45
  -5   1   7    3.24    0.46
  -5   1   7    3.34    0.49
   4  -1  -7    4.43    0.41
  -4   1   7    3.63    0.43
  -4   1   7    3.86    0.48
   3  -1  -7    1.03    0.21
  -3   1   7    1.66    0.27
  -3   1   7    1.22    0.24
   2  -1  -7    1.04    0.20
  -2   1   7    1.19    0.19
  -2   1   7    1.63    0.23
  -2   1   7    1.31    0.22
   1  -1  -7   34.48    1.04
  -1   1   7   33.36    0.99
  -1   1   7   35.49    1.02
  -1   1   7   34.03    0.90
   0  -1  -7    0.25    0.12
   0   1   7    0.24    0.12
  -1  -1  -7   66.44    1.69
   1   1   7   66.76    1.68
  -2  -1  -7   20.44    0.67
   2   1   7   19.36    0.68
   2   1   7   20.61    0.68
  -3  -1  -7    0.51    0.12
   3   1   7    0.51    0.14
   3   1   7    0.52    0.15
   4   1   7    1.32    0.25
   4   1   7    2.27    0.26
   4   1   7    1.48    0.21
   5   1   7    0.41    0.15
   5   1   7    0.44    0.21
   5  -2  -7    0.27    0.21
  -5   2   7    0.37    0.24
   4  -2  -7   -0.01    0.13
  -4   2   7    0.15    0.16
  -4   2   7   -0.18    0.16
   3  -2  -7   12.53    0.60
  -3   2   7   12.24    0.56
  -3   2   7   11.75    0.61
   2  -2  -7   16.71    0.70
  -2   2   7   16.51    0.70
  -2   2   7   16.70    0.65
  -2   2   7   17.77    0.61
   1  -2  -7   13.70    0.60
  -1   2   7   14.21    0.58
  -1   2   7   15.10    0.58
  -1   2   7   13.97    0.45
   0  -2  -7   13.62    0.57
   0   2   7   13.45    0.55
  -1  -2  -7    8.37    0.42
   1   2   7    8.02    0.41
  -2  -2  -7    0.52    0.14
   2   2   7    0.75    0.15
   2   2   7    0.60    0.12
  -3  -2  -7    4.71    0.27
   3   2   7    5.48    0.33
   3   2   7    4.52    0.30
   4   2   7    5.47    0.39
   4   2   7    4.91    0.32
   4   2   7    5.35    0.38
   5   2   7    0.21    0.12
   5   2   7    0.00    0.13
   4  -3  -7    0.63    0.22
  -4   3   7    0.74    0.27
   3  -3  -7    0.12    0.13
  -3   3   7   -0.10    0.13
  -3   3   7   -0.05    0.10
   2  -3  -7    5.10    0.37
  -2   3   7    5.49    0.37
  -2   3   7    5.96    0.33
  -2   3   7    4.98    0.38
   1  -3  -7    0.09    0.10
  -1   3   7    0.05    0.07
  -1   3   7   -0.01    0.09
   0  -3  -7   12.67    0.57
   0   3   7   12.75    0.55
  -1  -3  -7    2.36    0.28
   1   3   7    2.79    0.16
   1   3   7    3.00    0.30
  -2  -3  -7    1.46    0.22
   2   3   7    1.55    0.22
  -3  -3  -7    0.02    0.09
   3   3   7    0.04    0.07
   3   3   7   -0.07    0.09
   4   3   7    4.88    0.35
   4   3   7    4.32    0.30
   5   3   7    0.18    0.15
   5   3   7    0.19    0.12
   4  -4  -7    0.84    0.24
  -4   4   7    0.65    0.25
   3  -4  -7    6.43    0.46
  -3   4   7    5.93    0.46
   2  -4  -7    0.35    0.15
  -2   4   7    0.33    0.16
  -2   4   7    0.24    0.15
   1  -4  -7    1.80    0.27
  -1   4   7    2.29    0.30
   0  -4  -7   38.63    1.19
   0   4   7   37.44    1.17
  -1  -4  -7    0.05    0.11
   1   4   7    0.04    0.09
  -2  -4  -7    0.09    0.12
   2   4   7    0.07    0.11
  -3  -4  -7   -0.05    0.10
   3   4   7    0.04    0.07
   3   4   7    0.07    0.10
   4   4   7    0.77    0.18
   4   4   7    0.99    0.18
   5   4   7    0.10    0.13
   5   4   7    0.09    0.12
   4  -5  -7    2.72    0.40
  -4   5   7    3.03    0.46
   3  -5  -7    0.95    0.25
  -3   5   7    1.10    0.26
   2  -5  -7    1.47    0.28
  -2   5   7    2.01    0.29
  -2   5   7    1.80    0.30
   1  -5  -7    6.79    0.47
  -1   5   7    6.10    0.43
   0  -5  -7    0.15    0.13
   0   5   7    0.17    0.13
  -1  -5  -7   10.25    0.55
   1   5   7   11.44    0.57
  -2  -5  -7    0.62    0.19
  -2  -5  -7    0.89    0.13
   2   5   7    0.90    0.20
  -3  -5  -7    9.63    0.48
   3   5   7    9.78    0.51
   4   5   7    0.01    0.12
   5   5   7    0.26    0.15
   3  -6  -7    5.07    0.55
  -3   6   7    6.28    0.49
   2  -6  -7    2.76    0.41
  -2   6   7    3.03    0.40
  -2   6   7    2.00    0.30
   1  -6  -7    8.11    0.55
  -1   6   7    7.34    0.50
   0  -6  -7    1.78    0.32
   0   6   7    2.09    0.32
  -1  -6  -7    7.14    0.48
   1   6   7    7.71    0.50
  -2  -6  -7    0.15    0.14
   2   6   7    0.05    0.12
   3   6   7    0.48    0.19
   4   6   7   -0.03    0.12
   5   6   7    0.01    0.14
   3  -7  -7    0.36    0.24
  -3   7   7    0.78    0.25
   2  -7  -7    4.38    0.53
  -2   7   7    2.80    0.42
  -2   7   7    2.41    0.33
   1  -7  -7    0.84    0.27
  -1   7   7    1.25    0.29
   0  -7  -7    1.60    0.33
   0   7   7    1.13    0.28
  -1  -7  -7    2.58    0.37
   1   7   7    3.44    0.44
  -2  -7  -7    0.75    0.22
   2   7   7    0.71    0.22
   3   7   7    0.28    0.17
   4   7   7    0.31    0.19
   5   7   7   -0.09    0.16
   2  -8  -7    0.35    0.24
  -2   8   7    0.35    0.22
   1  -8  -7    0.12    0.20
  -1   8   7    0.02    0.18
   0  -8  -7    0.58    0.26
   0   8   7    0.69    0.26
  -1  -8  -7    0.49    0.23
   1   8   7    0.34    0.21
  -2  -8  -7   -0.05    0.16
   2   8   7    0.09    0.15
   3   8   7    0.55    0.23
   4   8   7    2.10    0.37
   2  -9  -7    1.62    0.40
   1  -9  -7    0.51    0.26
  -1   9   7    0.52    0.29
   0  -9  -7   12.18    0.81
   0   9   7   13.63    0.82
  -1  -9  -7    0.94    0.32
   1   9   7    1.71    0.37
  -2  -9  -7    0.32    0.25
   2   9   7    0.27    0.21
   3   9   7    0.06    0.17
   4   9   7   -0.01    0.20
   0 -10  -7    0.10    0.25
   0  10   7   -0.02    0.21
  -1 -10  -7    0.20    0.25
   1  10   7    0.13    0.22
   2  10   7   -0.03    0.18
   3  10   7   -0.02    0.21
   2   8  -8    0.13    0.19
  -2  -8   8    0.06    0.19
   1   8  -8    0.01    0.18
  -1  -8   8    0.11    0.21
   0   8  -8    1.24    0.35
   0  -8   8    0.57    0.26
  -1   8  -8    1.11    0.32
   1  -8   8    0.67    0.28
   3   7  -8    0.26    0.20
  -3  -7   8    0.09    0.19
   2   7  -8    0.31    0.20
  -2  -7   8    0.58    0.23
  -2  -7   8    0.35    0.24
   1   7  -8    0.24    0.20
  -1  -7   8    0.65    0.27
   0   7  -8    2.68    0.43
   0  -7   8    2.59    0.43
  -1   7  -8    0.81    0.28
   1  -7   8    0.90    0.29
  -2   7  -8    1.96    0.38
   2  -7   8    2.47    0.40
   2  -7   8    2.55    0.43
   4   6  -8    0.27    0.22
  -4  -6   8    0.29    0.23
  -4  -6   8   -0.03    0.14
   3   6  -8    0.23    0.19
  -3  -6   8    0.24    0.18
  -3  -6   8    0.73    0.19
   2   6  -8    3.54    0.40
   2   6  -8    3.30    0.44
  -2  -6   8    3.94    0.47
  -2  -6   8    2.55    0.30
  -2  -6   8    1.76    0.31
   1   6  -8    0.26    0.15
   1   6  -8    0.26    0.19
  -1  -6   8    0.50    0.21
   0   6  -8    0.64    0.24
   0  -6   8    1.19    0.29
  -1   6  -8    0.68    0.24
   1  -6   8    0.61    0.23
  -2   6  -8   -0.01    0.18
   2  -6   8   -0.08    0.17
   2  -6   8    0.06    0.15
   3  -6   8    0.18    0.20
   3  -6   8    0.12    0.20
   4   5  -8    0.02    0.16
  -4  -5   8    0.06    0.14
  -4  -5   8    0.10    0.19
   3   5  -8   -0.11    0.13
  -3  -5   8   -0.14    0.14
  -3  -5   8    0.02    0.10
   2   5  -8    1.20    0.24
   2   5  -8    1.44    0.29
  -2  -5   8    1.06    0.24
  -2  -5   8    1.44    0.23
  -2  -5   8    1.88    0.31
   1   5  -8    0.71    0.16
   1   5  -8    0.41    0.18
  -1  -5   8    0.59    0.22
  -1  -5   8    0.67    0.14
   0   5  -8    1.05    0.15
   0   5  -8    1.39    0.29
  -1   5  -8    9.90    0.61
   1  -5   8   10.40    0.62
  -2   5  -8    2.98    0.40
   2  -5   8    3.35    0.43
   2  -5   8    2.64    0.37
   3  -5   8   -0.12    0.13
   3  -5   8    0.26    0.19
   4  -5   8    1.11    0.29
   4  -5   8    1.06    0.32
   4   4  -8    0.02    0.14
  -4  -4   8   -0.08    0.17
  -4  -4   8    0.20    0.14
   3   4  -8    3.93    0.44
  -3  -4   8    3.63    0.42
  -3  -4   8    3.85    0.42
   2   4  -8    0.54    0.19
   2   4  -8    0.95    0.21
  -2  -4   8    1.25    0.25
  -2  -4   8    1.73    0.28
  -2  -4   8    0.82    0.18
   1   4  -8    1.09    0.24
   1   4  -8    1.35    0.20
  -1  -4   8    1.27    0.25
   0   4  -8    0.04    0.13
   0   4  -8    0.20    0.08
   0  -4   8    0.39    0.17
  -1   4  -8   24.14    0.94
   1  -4   8   25.05    0.96
  -2   4  -8    0.33    0.17
   2  -4   8    0.02    0.13
   3  -4   8    0.09    0.14
   3  -4   8    0.03    0.12
   4  -4   8    0.52    0.26
   4   3  -8    0.59    0.19
  -4  -3   8    0.25    0.20
  -4  -3   8    0.67    0.23
   3   3  -8   23.15    0.92
  -3  -3   8   22.63    0.92
  -3  -3   8   23.01    0.91
   2   3  -8    3.32    0.35
   2   3  -8    2.29    0.32
  -2  -3   8    2.42    0.31
  -2  -3   8    2.37    0.31
  -2  -3   8    3.03    0.33
   1   3  -8    4.02    0.41
   1   3  -8    3.43    0.30
  -1  -3   8    3.84    0.39
   0   3  -8    1.12    0.13
   0   3  -8    0.86    0.21
   0  -3   8    1.15    0.22
  -1   3  -8   24.24    0.88
   1  -3   8   23.14    0.88
  -2   3  -8    4.89    0.44
   2  -3   8    4.42    0.43
   2  -3   8    4.54    0.43
   3  -3   8    3.16    0.37
   3  -3   8    2.77    0.39
   4  -3   8    0.68    0.22
   4  -3   8    1.50    0.33
   5   2  -8    0.45    0.21
  -5  -2   8    0.10    0.23
  -5  -2   8    0.23    0.19
   4   2  -8    2.08    0.32
  -4  -2   8    1.68    0.33
  -4  -2   8    2.27    0.36
   3   2  -8    3.36    0.38
   3   2  -8    3.89    0.45
  -3  -2   8    3.33    0.38
  -3  -2   8    3.17    0.39
   2   2  -8    0.05    0.12
   2   2  -8    0.00    0.11
  -2  -2   8    0.25    0.13
  -2  -2   8    0.01    0.11
  -2  -2   8   -0.08    0.12
   1   2  -8    5.01    0.30
   1   2  -8    4.55    0.35
  -1  -2   8    4.93    0.35
   0   2  -8    0.31    0.14
   0  -2   8   -0.05    0.09
  -1   2  -8    1.02    0.21
   1  -2   8    1.25    0.22
  -2   2  -8   19.12    0.73
   2  -2   8   18.21    0.73
   2  -2   8   17.72    0.73
   3  -2   8    0.84    0.20
   3  -2   8    0.91    0.24
   4  -2   8    0.53    0.19
   4  -2   8    0.73    0.22
   5  -2   8    0.32    0.19
   5  -2   8    0.09    0.18
   5   1  -8    0.11    0.17
  -5  -1   8    0.22    0.23
  -5  -1   8   -0.18    0.14
   4   1  -8    0.50    0.19
  -4  -1   8    0.71    0.23
  -4  -1   8    0.34    0.21
   3   1  -8    0.19    0.17
   3   1  -8    0.23    0.15
  -3  -1   8    0.53    0.18
  -3  -1   8    0.53    0.20
   2   1  -8   63.90    1.76
   2   1  -8   65.83    1.74
  -2  -1   8   64.74    1.69
  -2  -1   8   65.27    1.75
  -2  -1   8   63.91    1.71
  -2  -1   8   63.57    1.73
   1   1  -8   23.18    0.83
  -1  -1   8   22.51    0.75
  -1  -1   8   23.45    0.81
   0   1  -8    2.42    0.29
   0  -1   8    1.74    0.24
   0  -1   8    2.22    0.16
  -1   1  -8   21.77    0.78
   1  -1   8   21.75    0.78
  -2   1  -8   -0.10    0.08
   2  -1   8   -0.04    0.08
   2  -1   8    0.07    0.11
  -3   1  -8    1.48    0.22
   3  -1   8    1.59    0.29
   3  -1   8    1.56    0.24
   4  -1   8    0.53    0.17
   4  -1   8    0.59    0.21
   5  -1   8    1.57    0.26
   5  -1   8    1.09    0.31
   5   0  -8   -0.09    0.16
  -5   0   8    0.00    0.23
  -5   0   8    0.16    0.19
   4   0  -8    0.66    0.21
  -4   0   8    1.11    0.30
  -4   0   8    0.70    0.22
   3   0  -8    2.74    0.34
  -3   0   8    1.95    0.30
  -3   0   8    2.21    0.31
   2   0  -8   24.48    0.90
  -2   0   8   24.96    0.85
  -2   0   8   25.24    0.82
  -2   0   8   24.10    0.90
   1   0  -8    0.08    0.11
  -1   0   8    0.12    0.08
  -1   0   8    0.23    0.12
   0   0  -8    1.95    0.26
   0   0   8    2.34    0.27
   0   0   8    2.07    0.19
  -1   0  -8    2.24    0.26
   1   0   8    2.09    0.26
  -2   0  -8    0.45    0.14
   2   0   8    0.38    0.13
   2   0   8    0.40    0.13
  -3   0  -8    6.23    0.35
   3   0   8    5.41    0.35
   3   0   8    5.63    0.40
   3   0   8    6.18    0.28
   4   0   8   -0.04    0.13
   4   0   8    0.05    0.12
   5   0   8    0.01    0.16
   5   0   8    0.02    0.13
   4  -1  -8    0.33    0.18
  -4   1   8    0.19    0.18
  -4   1   8    0.36    0.19
   3  -1  -8    0.92    0.21
  -3   1   8    1.16    0.23
  -3   1   8    0.41    0.16
   2  -1  -8   19.14    0.78
  -2   1   8   20.79    0.71
  -2   1   8   21.14    0.77
  -2   1   8   20.46    0.81
   1  -1  -8   12.03    0.55
  -1   1   8   10.62    0.42
  -1   1   8   11.52    0.53
  -1   1   8   11.04    0.49
   0  -1  -8    7.57    0.43
   0   1   8    7.34    0.34
   0   1   8    7.39    0.40
  -1  -1  -8    0.97    0.19
   1   1   8    0.75    0.17
  -2  -1  -8    1.12    0.19
   2   1   8    1.11    0.19
   2   1   8    0.79    0.16
  -3  -1  -8    1.10    0.17
   3   1   8    1.23    0.20
   3   1   8    1.06    0.20
   4   1   8    0.25    0.10
   4   1   8    0.07    0.11
   4   1   8   -0.13    0.11
   5   1   8    0.05    0.13
   5   1   8    0.20    0.17
   4  -2  -8    3.77    0.42
  -4   2   8    4.03    0.51
  -4   2   8    3.44    0.42
   3  -2  -8    0.04    0.11
  -3   2   8    0.31    0.16
  -3   2   8    0.24    0.15
   2  -2  -8    0.29    0.15
  -2   2   8    0.33    0.14
  -2   2   8    0.28    0.13
  -2   2   8    0.38    0.13
   1  -2  -8   29.08    0.98
  -1   2   8   27.20    0.91
  -1   2   8   29.43    0.95
  -1   2   8   28.71    0.78
   0  -2  -8    3.96    0.37
   0   2   8    4.14    0.37
  -1  -2  -8    0.58    0.16
   1   2   8    0.48    0.15
  -2  -2  -8    6.84    0.38
   2   2   8    6.54    0.38
  -3  -2  -8    0.89    0.16
   3   2   8    0.95    0.19
   3   2   8    1.05    0.19
   4   2   8    1.51    0.24
   4   2   8    1.33    0.22
   4   2   8    1.56    0.26
   5   2   8    0.40    0.14
   5   2   8    0.22    0.16
  -4   3   8    2.67    0.43
   3  -3  -8    0.10    0.13
  -3   3   8    0.20    0.15
  -3   3   8    0.03    0.15
   2  -3  -8    9.45    0.55
  -2   3   8   10.50    0.57
  -2   3   8   10.69    0.54
  -2   3   8   10.02    0.44
   1  -3  -8    3.56    0.38
  -1   3   8    3.10    0.34
  -1   3   8    3.17    0.19
   0  -3  -8    0.13    0.12
   0   3   8    0.05    0.10
   0   3   8    0.05    0.05
  -1  -3  -8    6.47    0.40
   1   3   8    6.79    0.40
  -2  -3  -8    0.01    0.10
   2   3   8    0.07    0.10
  -3  -3  -8    0.07    0.10
   3   3   8    0.10    0.09
   3   3   8    0.13    0.12
   4   3   8    0.25    0.13
   4   3   8    0.13    0.13
   5   3   8    0.35    0.15
   5   3   8    0.12    0.14
   4  -4  -8    1.55    0.32
  -4   4   8    1.79    0.36
   3  -4  -8    0.18    0.17
  -3   4   8    0.39    0.18
   2  -4  -8    0.99    0.24
  -2   4   8    1.30    0.25
   1  -4  -8    0.12    0.13
  -1   4   8    0.00    0.11
   0  -4  -8    0.03    0.12
   0   4   8   -0.11    0.10
  -1  -4  -8    1.05    0.22
   1   4   8    0.81    0.19
  -2  -4  -8    0.50    0.17
   2   4   8    0.23    0.13
  -3  -4  -8    7.20    0.41
   4   4   8    0.03    0.10
   4   4   8    0.08    0.12
   5   4   8   -0.22    0.12
   4  -5  -8    0.35    0.20
  -4   5   8   -0.16    0.18
   3  -5  -8    1.81    0.33
  -3   5   8    1.71    0.32
   2  -5  -8    0.04    0.13
  -2   5   8   -0.05    0.12
  -2   5   8   -0.11    0.13
   1  -5  -8    0.06    0.14
  -1   5   8   -0.04    0.13
   0  -5  -8    0.94    0.23
   0   5   8    1.03    0.23
  -1  -5  -8    0.13    0.13
   1   5   8   -0.08    0.11
  -2  -5  -8    0.32    0.16
   2   5   8    0.64    0.18
   3   5   8    6.73    0.45
   4   5   8    1.26    0.23
   5   5   8    0.09    0.15
   3  -6  -8    0.12    0.18
  -3   6   8   -0.19    0.14
   2  -6  -8   -0.10    0.13
  -2   6   8    0.15    0.18
  -2   6   8    0.00    0.14
   1  -6  -8    5.20    0.52
  -1   6   8    5.94    0.56
   0  -6  -8    0.69    0.22
   0   6   8    0.96    0.24
  -1  -6  -8    1.61    0.30
   1   6   8    0.94    0.24
  -2  -6  -8    2.73    0.36
   2   6   8    1.82    0.31
   3   6   8    0.01    0.13
   4   6   8    0.03    0.15
   5   6   8    0.04    0.16
   3  -7  -8    3.63    0.51
  -3   7   8    3.02    0.45
   2  -7  -8    4.78    0.56
  -2   7   8    7.15    0.66
  -2   7   8    5.75    0.45
   1  -7  -8    0.09    0.18
  -1   7   8    0.08    0.16
   0  -7  -8    2.08    0.37
   0   7   8    1.94    0.34
  -1  -7  -8    0.23    0.17
   1   7   8    0.26    0.18
  -2  -7  -8    0.66    0.23
   2   7   8    0.95    0.26
   3   7   8   -0.06    0.14
   4   7   8    6.56    0.49
   2  -8  -8   -0.13    0.17
   1  -8  -8    0.54    0.25
  -1   8   8    0.29    0.21
   0  -8  -8    5.40    0.60
   0   8   8    5.32    0.59
  -1  -8  -8    0.11    0.18
   1   8   8    0.66    0.25
  -2  -8  -8    0.37    0.22
   2   8   8    0.04    0.16
   3   8   8   -0.01    0.16
   4   8   8    0.55    0.21
   1  -9  -8    0.50    0.27
  -1   9   8    0.17    0.26
   0  -9  -8    0.64    0.31
   0   9   8    0.43    0.28
  -1  -9  -8    1.99    0.40
   1   9   8    2.18    0.43
  -2  -9  -8    0.34    0.22
   2   9   8   -0.15    0.16
   3   9   8    0.13    0.20
   4   9   8    0.30    0.23
   0 -10  -8    0.42    0.30
   0  10   8    0.42    0.27
  -1 -10  -8   -0.04    0.22
   1  10   8   -0.15    0.18
   2  10   8    0.29    0.22
   2   8  -9   -0.22    0.17
  -2  -8   9   -0.12    0.19
   1   8  -9   -0.05    0.21
  -1  -8   9   -0.02    0.23
   0   8  -9    0.23    0.25
   0  -8   9    0.11    0.24
  -1   8  -9    0.23    0.24
   1  -8   9    0.25    0.24
   3   7  -9    0.05    0.18
  -3  -7   9    0.34    0.22
   2   7  -9    0.05    0.17
  -2  -7   9    0.17    0.20
   1   7  -9   -0.08    0.18
  -1  -7   9   -0.11    0.18
   0   7  -9    0.96    0.29
   0  -7   9    1.32    0.35
  -1   7  -9    0.13    0.21
   1  -7   9    0.10    0.20
   2  -7   9   -0.05    0.16
   2  -7   9    0.09    0.20
   3   6  -9    0.00    0.16
  -3  -6   9    0.14    0.13
  -3  -6   9   -0.04    0.18
   2   6  -9    1.52    0.34
  -2  -6   9    1.36    0.29
  -2  -6   9    2.19    0.39
   1   6  -9    0.58    0.23
  -1  -6   9    0.74    0.27
   0   6  -9    0.05    0.17
   0  -6   9    0.54    0.23
  -1   6  -9    0.06    0.15
   1  -6   9    0.00    0.19
  -2   6  -9    0.37    0.23
   2  -6   9    0.62    0.24
   2  -6   9    0.15    0.17
   3  -6   9    0.23    0.22
   3  -6   9    0.05    0.18
   4   5  -9    0.53    0.23
  -4  -5   9    0.90    0.27
  -4  -5   9    0.38    0.25
   3   5  -9    0.30    0.18
  -3  -5   9    0.57    0.19
  -3  -5   9    0.49    0.22
   2   5  -9    0.56    0.21
   2   5  -9    1.23    0.23
  -2  -5   9    0.98    0.20
  -2  -5   9    0.92    0.25
  -2  -5   9    0.23    0.19
   1   5  -9    2.12    0.36
   1   5  -9    2.11    0.27
  -1  -5   9    2.26    0.26
  -1  -5   9    2.95    0.40
   0   5  -9    0.71    0.24
   0  -5   9    0.65    0.22
  -1   5  -9   23.07    1.00
   1  -5   9   23.57    1.01
  -2   5  -9   -0.08    0.15
   2  -5   9   -0.08    0.13
   2  -5   9    0.00    0.15
   3  -5   9    0.05    0.19
   3  -5   9    0.15    0.18
   4   4  -9    0.43    0.21
  -4  -4   9    0.25    0.22
  -4  -4   9    0.21    0.16
   3   4  -9    1.32    0.28
  -3  -4   9    0.75    0.20
  -3  -4   9    1.59    0.31
   2   4  -9    1.87    0.28
   2   4  -9    1.65    0.31
  -2  -4   9    2.07    0.31
  -2  -4   9    2.27    0.33
  -2  -4   9    2.15    0.28
   1   4  -9    1.37    0.28
   1   4  -9    2.12    0.25
  -1  -4   9    2.30    0.34
   0   4  -9    2.41    0.18
   0   4  -9    2.36    0.35
   0  -4   9    2.63    0.36
  -1   4  -9   -0.10    0.13
   1  -4   9    0.17    0.17
  -2   4  -9    3.23    0.40
   2  -4   9    2.85    0.37
   2  -4   9    2.54    0.35
   3  -4   9    0.83    0.24
   3  -4   9    1.09    0.29
   4  -4   9    0.21    0.19
   4  -4   9    0.46    0.27
   4   3  -9    0.74    0.22
  -4  -3   9    0.59    0.22
  -4  -3   9    0.36    0.22
   3   3  -9    0.61    0.21
  -3  -3   9    0.62    0.20
  -3  -3   9    0.20    0.18
   2   3  -9    4.49    0.46
   2   3  -9    3.71    0.37
  -2  -3   9    4.49    0.44
  -2  -3   9    3.88    0.40
  -2  -3   9    4.84    0.43
   1   3  -9   -0.12    0.11
   1   3  -9    0.01    0.10
  -1  -3   9   -0.06    0.10
   0   3  -9    0.60    0.20
   0  -3   9    0.56    0.18
  -1   3  -9    2.06    0.31
   1  -3   9    2.21    0.33
  -2   3  -9   12.13    0.62
   2  -3   9   11.50    0.62
   2  -3   9   12.92    0.63
   3  -3   9    0.20    0.17
   3  -3   9    0.04    0.13
   4  -3   9   -0.09    0.17
   4  -3   9    0.25    0.17
   4   2  -9    1.65    0.30
  -4  -2   9    1.28    0.30
  -4  -2   9    1.53    0.32
   3   2  -9   -0.09    0.12
  -3  -2   9   -0.01    0.15
  -3  -2   9   -0.02    0.09
   2   2  -9   -0.06    0.12
   2   2  -9    0.17    0.12
  -2  -2   9    0.22    0.14
  -2  -2   9   -0.04    0.10
  -2  -2   9    0.08    0.14
   1   2  -9    2.89    0.28
   1   2  -9    2.79    0.35
  -1  -2   9    2.82    0.34
   0   2  -9    1.97    0.29
   0  -2   9    1.70    0.26
  -1   2  -9    0.57    0.19
   1  -2   9    0.46    0.17
  -2   2  -9   23.52    0.86
   2  -2   9   21.99    0.85
   2  -2   9   23.15    0.89
   3  -2   9    0.13    0.14
   3  -2   9    0.24    0.14
   4  -2   9    1.16    0.25
   4  -2   9    0.72    0.26
   5  -2   9    0.11    0.16
   5  -2   9    0.17    0.21
   4   1  -9    0.95    0.24
  -4  -1   9    0.59    0.24
  -4  -1   9    0.92    0.27
   3   1  -9    0.05    0.15
  -3  -1   9    0.33    0.15
  -3  -1   9    0.41    0.18
   2   1  -9   13.15    0.63
   2   1  -9   13.60    0.66
  -2  -1   9   14.25    0.65
  -2  -1   9   13.60    0.62
  -2  -1   9   13.35    0.59
   1   1  -9    0.03    0.11
  -1  -1   9   -0.01    0.07
  -1  -1   9    0.05    0.11
   0   1  -9    2.70    0.32
   0  -1   9    2.74    0.32
   0  -1   9    2.99    0.20
  -1   1  -9    1.05    0.21
   1  -1   9    1.10    0.21
  -2   1  -9    6.27    0.41
   2  -1   9    6.80    0.42
   2  -1   9    6.70    0.41
   3  -1   9    0.07    0.13
   3  -1   9    0.25    0.14
   4  -1   9    1.16    0.28
   4  -1   9    0.66    0.20
   5  -1   9    0.80    0.21
   5  -1   9    1.26    0.31
   4   0  -9    2.11    0.34
  -4   0   9    4.00    0.47
  -4   0   9    2.80    0.41
   3   0  -9    1.96    0.32
  -3   0   9    1.66    0.29
  -3   0   9    2.73    0.34
   2   0  -9   10.80    0.58
  -2   0   9   11.91    0.56
  -2   0   9   11.10    0.52
  -2   0   9   10.67    0.57
   1   0  -9   24.53    0.90
  -1   0   9   24.05    0.81
  -1   0   9   24.20    0.87
   0   0  -9   12.63    0.58
   0   0   9   12.15    0.45
   0   0   9   11.47    0.55
  -1   0  -9   21.31    0.79
   1   0   9   20.80    0.79
   1   0   9   21.70    0.57
  -2   0  -9    8.15    0.44
   2   0   9    6.16    0.39
   2   0   9    7.22    0.43
  -3   0  -9    4.33    0.31
   3   0   9    3.67    0.37
   3   0   9    4.34    0.21
   3   0   9    4.90    0.45
   4   0   9   -0.03    0.12
   4   0   9    0.14    0.13
   5   0   9    0.14    0.18
   5   0   9    0.17    0.15
   4  -1  -9    0.34    0.18
  -4   1   9   -0.13    0.19
  -4   1   9   -0.07    0.14
   3  -1  -9    1.74    0.30
  -3   1   9    2.09    0.33
  -3   1   9    2.35    0.31
   2  -1  -9    0.15    0.16
  -2   1   9    0.53    0.18
  -2   1   9    0.43    0.16
  -2   1   9    0.15    0.15
   1  -1  -9    5.76    0.42
  -1   1   9    6.01    0.41
  -1   1   9    5.02    0.34
  -1   1   9    5.13    0.29
   0  -1  -9    2.08    0.29
   0   1   9    2.06    0.28
   0   1   9    1.83    0.21
  -1  -1  -9    0.03    0.11
   1   1   9    0.09    0.12
  -2  -1  -9    0.80    0.19
   2   1   9    0.58    0.16
  -3  -1  -9    0.40    0.15
   3   1   9    0.75    0.19
   3   1   9    0.63    0.17
   4   1   9    0.63    0.17
   4   1   9    0.38    0.18
   5   1   9   -0.06    0.13
   5   1   9    0.01    0.16
   4  -2  -9    1.71    0.32
  -4   2   9    1.84    0.37
  -4   2   9    1.81    0.34
   3  -2  -9    0.19    0.17
  -3   2   9    0.15    0.16
  -3   2   9    0.43    0.18
   2  -2  -9    1.90    0.31
  -2   2   9    2.53    0.28
  -2   2   9    2.05    0.29
  -2   2   9    2.49    0.32
   1  -2  -9    2.49    0.33
  -1   2   9    1.85    0.25
  -1   2   9    2.53    0.31
  -1   2   9    2.05    0.21
   0  -2  -9    3.08    0.35
   0   2   9    2.90    0.32
  -1  -2  -9    8.39    0.48
   1   2   9    8.35    0.46
  -2  -2  -9    6.49    0.40
   2   2   9    6.57    0.41
  -3  -2  -9    0.00    0.11
   3   2   9    0.05    0.12
   3   2   9    0.01    0.08
   4   2   9    1.06    0.22
   4   2   9    1.49    0.24
   5   2   9   -0.16    0.13
   5   2   9    0.07    0.15
   4  -3  -9    0.40    0.21
  -4   3   9    0.64    0.24
  -4   3   9    0.19    0.23
   3  -3  -9    4.04    0.45
  -3   3   9    4.22    0.47
  -3   3   9    5.15    0.38
   2  -3  -9    1.41    0.27
  -2   3   9    1.80    0.28
  -2   3   9    1.51    0.22
   1  -3  -9    0.86    0.21
  -1   3   9    0.75    0.14
  -1   3   9    1.09    0.22
  -1   3   9    0.87    0.20
   0  -3  -9   15.20    0.68
   0   3   9   14.02    0.64
   0   3   9   13.88    0.41
  -1  -3  -9    3.59    0.38
   1   3   9    3.46    0.37
  -2  -3  -9    8.89    0.49
   2   3   9    8.92    0.49
  -3  -3  -9    1.93    0.26
   3   3   9    1.50    0.25
   4   3   9    0.16    0.14
   4   3   9    0.63    0.17
   5   3   9    0.08    0.15
   5   3   9    0.13    0.14
   4  -4  -9    3.87    0.48
  -4   4   9    2.94    0.45
   3  -4  -9    3.63    0.45
  -3   4   9    4.01    0.47
   2  -4  -9    9.50    0.59
  -2   4   9    9.86    0.57
  -2   4   9   10.03    0.44
   1  -4  -9   16.77    0.77
  -1   4   9   16.83    0.75
  -1   4   9   16.82    0.49
   0  -4  -9   -0.01    0.12
   0   4   9   -0.06    0.12
  -1  -4  -9    2.52    0.33
   1   4   9    2.63    0.34
  -2  -4  -9    4.17    0.41
   2   4   9    3.22    0.37
   3   4   9    1.43    0.25
   4   4   9    0.55    0.18
   4   4   9    0.38    0.14
   5   4   9    0.62    0.20
   3  -5  -9    1.18    0.30
  -3   5   9    1.47    0.31
   2  -5  -9    1.25    0.29
  -2   5   9    1.84    0.33
   1  -5  -9    0.04    0.14
  -1   5   9    0.22    0.16
   0  -5  -9    0.69    0.22
   0   5   9    0.12    0.14
  -1  -5  -9    8.60    0.55
   1   5   9    8.69    0.53
  -2  -5  -9    0.22    0.16
   2   5   9    0.33    0.16
   3   5   9    1.41    0.26
   4   5   9    0.54    0.18
   5   5   9    0.02    0.14
   3  -6  -9    0.31    0.23
  -3   6   9    0.24    0.19
   2  -6  -9    1.96    0.35
  -2   6   9    1.77    0.34
  -2   6   9    1.62    0.31
   1  -6  -9    4.17    0.49
  -1   6   9    3.66    0.45
   0  -6  -9    0.30    0.18
   0   6   9    0.17    0.17
  -1  -6  -9   11.53    0.65
   1   6   9   10.62    0.63
  -2  -6  -9    0.43    0.20
   2   6   9    0.58    0.21
   3   6   9   -0.09    0.12
   4   6   9    0.30    0.19
   5   6   9   -0.10    0.17
   2  -7  -9    0.76    0.27
  -2   7   9    1.10    0.30
  -2   7   9    0.38    0.21
   1  -7  -9    0.16    0.17
  -1   7   9    0.02    0.18
   0  -7  -9    1.71    0.34
   0   7   9    1.77    0.33
  -1  -7  -9    0.56    0.22
   1   7   9    0.98    0.26
  -2  -7  -9   -0.02    0.16
   2   7   9   -0.07    0.13
   3   7   9    0.19    0.17
   4   7   9    0.03    0.18
   2  -8  -9    1.87    0.40
   1  -8  -9    1.92    0.40
  -1   8   9    2.72    0.45
   0  -8  -9    0.08    0.19
   0   8   9    0.03    0.18
  -1  -8  -9    0.44    0.23
   1   8   9    0.74    0.27
  -2  -8  -9    2.63    0.41
   2   8   9    1.74    0.35
   3   8   9   -0.08    0.15
   4   8   9    0.21    0.21
   1  -9  -9   -0.16    0.20
  -1   9   9   -0.01    0.23
   0  -9  -9    0.26    0.25
   0   9   9   -0.18    0.19
  -1  -9  -9    0.42    0.26
   1   9   9    0.06    0.18
  -2  -9  -9    0.11    0.20
   2   9   9   -0.02    0.19
   3   9   9   -0.09    0.18
   0 -10  -9    0.00    0.23
   0  10   9    0.29    0.28
   1  10   9    0.19    0.23
   2  10   9    0.34    0.25
   0   8 -10    0.41    0.26
   0  -8  10    1.02    0.33
   2   7 -10    1.90    0.40
  -2  -7  10    1.28    0.31
   1   7 -10    0.11    0.20
  -1  -7  10    0.31    0.25
   0   7 -10    2.37    0.43
   0  -7  10    1.97    0.41
  -1   7 -10   -0.06    0.18
   1  -7  10    0.50    0.27
   2  -7  10    0.16    0.22
   3   6 -10    0.19    0.21
  -3  -6  10   -0.13    0.18
   2   6 -10    1.47    0.33
  -2  -6  10    1.74    0.32
   1   6 -10    0.81    0.28
  -1  -6  10    1.35    0.34
   0   6 -10    0.40    0.22
   0  -6  10    0.01    0.18
  -1   6 -10    0.25    0.24
   1  -6  10   -0.01    0.18
  -2   6 -10    1.93    0.38
   2  -6  10    2.48    0.42
   3   5 -10    1.52    0.32
  -3  -5  10    1.25    0.29
  -3  -5  10    1.52    0.29
   2   5 -10    0.39    0.21
  -2  -5  10    0.26    0.13
  -2  -5  10    0.46    0.23
  -2  -5  10    0.04    0.16
   1   5 -10    0.02    0.15
  -1  -5  10   -0.06    0.09
  -1  -5  10    0.04    0.16
   0   5 -10    0.77    0.24
   0  -5  10    0.35    0.20
  -1   5 -10    0.20    0.18
   1  -5  10    0.06    0.15
  -2   5 -10   -0.02    0.14
   2  -5  10    0.05    0.17
   3  -5  10    1.50    0.34
   3  -5  10    1.23    0.31
   4   4 -10    1.11    0.29
  -4  -4  10    2.01    0.37
  -4  -4  10    1.91    0.38
   3   4 -10    0.18    0.17
  -3  -4  10    0.39    0.16
  -3  -4  10    0.17    0.22
   2   4 -10    1.42    0.25
   2   4 -10    1.03    0.26
  -2  -4  10    0.94    0.25
  -2  -4  10    1.03    0.26
  -2  -4  10    1.06    0.22
   1   4 -10   17.40    0.83
   1   4 -10   16.15    0.64
  -1  -4  10   16.91    0.80
   0   4 -10    0.68    0.23
   0  -4  10    0.66    0.22
  -1   4 -10    2.14    0.36
   1  -4  10    2.66    0.39
  -2   4 -10    1.93    0.34
   2  -4  10    1.42    0.30
   2  -4  10    1.60    0.31
   3  -4  10    0.10    0.16
   3  -4  10    0.12    0.18
   4  -4  10    0.29    0.21
   4  -4  10    0.05    0.20
   4   3 -10    0.35    0.19
  -4  -3  10    0.11    0.17
  -4  -3  10   -0.29    0.16
   3   3 -10    0.95    0.25
  -3  -3  10    1.21    0.27
  -3  -3  10    0.45    0.17
   2   3 -10    1.87    0.29
   2   3 -10    1.42    0.29
  -2  -3  10    1.60    0.27
  -2  -3  10    1.73    0.29
  -2  -3  10    2.27    0.34
   1   3 -10   -0.03    0.12
   1   3 -10    0.32    0.17
  -1  -3  10    0.31    0.17
   0   3 -10    0.18    0.15
   0  -3  10    0.33    0.17
  -1   3 -10    0.08    0.14
   1  -3  10    0.37    0.18
  -2   3 -10    0.12    0.16
   2  -3  10    0.11    0.15
   2  -3  10    0.17    0.14
   3  -3  10    1.43    0.29
   3  -3  10    1.52    0.32
   4  -3  10    0.67    0.24
   4  -3  10    1.05    0.30
   4   2 -10    1.33    0.30
  -4  -2  10    1.64    0.35
  -4  -2  10    1.74    0.35
   3   2 -10    1.26    0.28
  -3  -2  10    2.21    0.35
  -3  -2  10    1.43    0.27
   2   2 -10    4.35    0.46
   2   2 -10    3.93    0.40
  -2  -2  10    4.74    0.46
  -2  -2  10    4.67    0.43
  -2  -2  10    3.96    0.41
   1   2 -10   11.23    0.62
  -1  -2  10   10.71    0.59
   0   2 -10    0.66    0.21
   0  -2  10    1.10    0.23
  -1   2 -10    0.00    0.12
   1  -2  10    0.02    0.13
  -2   2 -10    4.43    0.44
   2  -2  10    5.73    0.43
   3  -2  10    2.18    0.32
   3  -2  10    2.36    0.35
   4  -2  10    0.02    0.14
   4  -2  10    0.07    0.17
   4   1 -10    0.77    0.25
  -4  -1  10    0.19    0.21
  -4  -1  10    0.61    0.23
   3   1 -10    0.42    0.18
  -3  -1  10    0.33    0.18
  -3  -1  10    0.56    0.19
   2   1 -10   19.40    0.84
  -2  -1  10   20.18    0.82
  -2  -1  10   19.80    0.82
  -2  -1  10   19.99    0.76
   1   1 -10    0.15    0.14
  -1  -1  10   -0.04    0.12
  -1  -1  10    0.10    0.09
   0   1 -10    3.48    0.39
   0  -1  10    3.96    0.40
   0  -1  10    3.47    0.23
  -1   1 -10    1.04    0.22
   1  -1  10    1.15    0.24
  -2   1 -10    3.96    0.41
   2  -1  10    3.76    0.40
   3  -1  10    0.73    0.20
   3  -1  10    0.72    0.21
   4  -1  10    0.28    0.20
   4  -1  10    0.37    0.18
   5  -1  10    0.02    0.16
   5  -1  10    0.02    0.17
   4   0 -10    6.72    0.51
  -4   0  10    7.00    0.53
  -4   0  10    6.17    0.63
   3   0 -10   -0.09    0.13
  -3   0  10    0.02    0.12
  -3   0  10   -0.02    0.15
   2   0 -10    5.36    0.50
  -2   0  10    5.04    0.46
  -2   0  10    6.24    0.43
  -2   0  10    4.86    0.36
   1   0 -10    4.45    0.44
  -1   0  10    4.63    0.33
  -1   0  10    4.85    0.45
   0   0 -10   -0.08    0.11
   0   0  10   -0.09    0.05
   0   0  10    0.02    0.11
  -1   0 -10    1.01    0.22
   1   0  10    1.36    0.14
   1   0  10    0.81    0.20
  -2   0 -10    0.72    0.21
   2   0  10    0.58    0.18
   3   0  10    1.01    0.23
   3   0  10    0.79    0.20
   4   0  10   -0.02    0.15
   4   0  10    0.06    0.14
   5   0  10    0.81    0.27
   5   0  10    0.56    0.20
   4  -1 -10    0.05    0.17
  -4   1  10    0.08    0.18
  -4   1  10   -0.13    0.18
   3  -1 -10    1.34    0.28
  -3   1  10    1.45    0.28
  -3   1  10    1.61    0.29
   2  -1 -10    0.21    0.16
  -2   1  10    0.46    0.19
  -2   1  10    0.62    0.19
   1  -1 -10   28.04    1.06
  -1   1  10   29.77    0.88
  -1   1  10   29.98    0.98
  -1   1  10   30.89    1.06
   0  -1 -10   14.21    0.67
   0   1  10   13.89    0.54
   0   1  10   14.85    0.67
  -1  -1 -10    6.27    0.43
   1   1  10    6.36    0.43
  -2  -1 -10    2.80    0.33
   2   1  10    2.60    0.33
   3   1  10    0.05    0.11
   3   1  10   -0.05    0.11
   4   1  10    1.76    0.30
   4   1  10    2.28    0.31
   5   1  10    0.17    0.16
   5   1  10   -0.01    0.18
   4  -2 -10    3.80    0.47
  -4   2  10    4.01    0.47
  -4   2  10    3.25    0.49
   3  -2 -10    0.78    0.23
  -3   2  10    0.71    0.23
  -3   2  10    0.92    0.23
   2  -2 -10    2.96    0.38
  -2   2  10    2.55    0.35
  -2   2  10    2.76    0.30
   1  -2 -10    7.71    0.51
  -1   2  10    7.74    0.45
  -1   2  10    7.59    0.49
  -1   2  10    7.87    0.37
   0  -2 -10    6.87    0.46
   0   2  10    6.19    0.43
  -1  -2 -10    0.32    0.16
   1   2  10    0.44    0.16
  -2  -2 -10   12.19    0.59
   2   2  10   11.37    0.58
   3   2  10    0.32    0.17
   4   2  10    1.65    0.29
   4   2  10    1.49    0.27
   5   2  10    0.25    0.15
   5   2  10    0.07    0.15
   4  -3 -10    0.93    0.27
  -4   3  10    0.81    0.24
   3  -3 -10    1.81    0.33
  -3   3  10    1.43    0.30
  -3   3  10    1.43    0.26
   2  -3 -10    1.23    0.27
  -2   3  10    1.62    0.30
  -2   3  10    1.51    0.23
   1  -3 -10    4.14    0.45
  -1   3  10    4.11    0.40
  -1   3  10    4.24    0.26
  -1   3  10    3.85    0.42
   0  -3 -10   12.60    0.65
   0   3  10   11.91    0.39
   0   3  10   12.17    0.62
  -1  -3 -10   -0.16    0.10
   1   3  10    0.00    0.12
  -2  -3 -10   -0.12    0.14
   2   3  10   -0.02    0.12
   3   3  10    1.65    0.27
   4   3  10    0.12    0.15
   4   3  10    0.21    0.14
   5   3  10    0.43    0.18
   5   3  10    0.28    0.17
   3  -4 -10    0.08    0.16
  -3   4  10    0.20    0.17
   2  -4 -10    0.05    0.17
  -2   4  10    0.10    0.14
   1  -4 -10    3.53    0.43
  -1   4  10    3.88    0.22
  -1   4  10    4.15    0.45
   0  -4 -10    4.85    0.49
   0   4  10    5.24    0.50
  -1  -4 -10    0.54    0.20
   1   4  10    0.34    0.17
  -2  -4 -10    2.56    0.36
   2   4  10    2.19    0.32
   3   4  10   -0.07    0.13
   4   4  10    0.47    0.18
   5   4  10    1.89    0.31
   3  -5 -10    5.04    0.58
  -3   5  10    4.76    0.53
   2  -5 -10    2.17    0.37
  -2   5  10    4.40    0.49
   1  -5 -10    1.85    0.34
  -1   5  10    1.93    0.33
   0  -5 -10    2.35    0.37
   0   5  10    2.45    0.36
  -1  -5 -10    6.44    0.48
   1   5  10    5.78    0.54
  -2  -5 -10    0.65    0.21
   2   5  10    0.20    0.17
   3   5  10    0.46    0.18
   4   5  10   -0.06    0.13
   5   5  10    0.14    0.18
   3  -6 -10    0.13    0.19
  -3   6  10    0.03    0.18
   2  -6 -10    0.20    0.17
  -2   6  10    0.75    0.25
   1  -6 -10    0.86    0.26
  -1   6  10    1.40    0.31
   0  -6 -10    1.24    0.29
   0   6  10    0.85    0.26
  -1  -6 -10    1.07    0.27
   1   6  10    0.61    0.24
  -2  -6 -10    1.43    0.28
   2   6  10    1.76    0.33
   3   6  10    0.25    0.17
   4   6  10    1.14    0.26
   2  -7 -10    0.47    0.23
  -2   7  10    0.07    0.20
   1  -7 -10    0.78    0.28
  -1   7  10    0.79    0.26
   0  -7 -10    1.67    0.36
   0   7  10    1.92    0.37
  -1  -7 -10    0.42    0.22
   1   7  10    0.22    0.20
  -2  -7 -10    0.24    0.22
   2   7  10    0.33    0.19
   3   7  10    0.04    0.17
   4   7  10    0.91    0.27
   1  -8 -10    0.94    0.30
  -1   8  10    1.07    0.34
   0  -8 -10    0.91    0.30
   0   8  10    0.32    0.23
  -1  -8 -10    0.52    0.25
   1   8  10    0.36    0.22
  -2  -8 -10    1.51    0.34
   2   8  10    0.86    0.28
   3   8  10    0.33    0.21
   4   8  10   -0.20    0.19
   1  -9 -10    1.41    0.38
  -1   9  10    1.07    0.35
   0  -9 -10    0.28    0.26
   0   9  10    0.17    0.22
  -1  -9 -10   -0.02    0.22
   1   9  10    0.01    0.20
   2   9  10    0.12    0.21
   3   9  10    0.23    0.22
   1   7 -11    0.12    0.21
  -1  -7  11    0.05    0.22
   0   7 -11    0.12    0.26
   0  -7  11    0.75    0.30
  -1   7 -11    0.66    0.29
   1  -7  11    0.80    0.30
   2   6 -11    1.16    0.32
  -2  -6  11    0.87    0.27
   1   6 -11    0.16    0.24
  -1  -6  11    0.69    0.29
   0   6 -11    0.74    0.29
   0  -6  11    0.52    0.27
  -1   6 -11    0.40    0.26
   1  -6  11    0.42    0.26
   2  -6  11    0.63    0.26
   3   5 -11    0.21    0.20
  -3  -5  11    0.89    0.29
  -3  -5  11    0.52    0.21
   2   5 -11   -0.18    0.14
  -2  -5  11   -0.02    0.10
  -2  -5  11    0.10    0.20
  -2  -5  11    0.12    0.19
   1   5 -11   -0.03    0.18
  -1  -5  11    0.37    0.23
  -1  -5  11    0.06    0.11
   0   5 -11    1.09    0.30
   0  -5  11    1.19    0.31
  -1   5 -11   -0.22    0.16
   1  -5  11    0.09    0.18
  -2   5 -11    0.00    0.18
   2  -5  11    0.17    0.19
   3  -5  11    0.70    0.26
   3  -5  11    0.45    0.25
   3   4 -11    0.43    0.21
  -3  -4  11    0.39    0.19
  -3  -4  11    0.35    0.21
   2   4 -11    0.31    0.20
  -2  -4  11    0.18    0.13
  -2  -4  11    0.18    0.18
  -2  -4  11    0.00    0.17
   1   4 -11    0.09    0.18
  -1  -4  11    0.24    0.19
   0   4 -11   -0.03    0.15
   0  -4  11    0.03    0.15
  -1   4 -11    0.00    0.17
   1  -4  11   -0.06    0.14
  -2   4 -11    1.41    0.33
   2  -4  11    1.60    0.33
   3  -4  11    0.63    0.25
   3  -4  11    0.41    0.21
  -4  -3  11    0.36    0.20
  -4  -3  11    0.61    0.26
   3   3 -11    0.03    0.16
  -3  -3  11    0.04    0.17
  -3  -3  11    0.52    0.20
   2   3 -11    0.77    0.23
   2   3 -11    0.61    0.24
  -2  -3  11    1.04    0.26
  -2  -3  11    1.11    0.24
  -2  -3  11    0.89    0.25
   1   3 -11    0.58    0.23
  -1  -3  11    0.57    0.22
   0   3 -11    5.39    0.55
   0  -3  11    6.27    0.57
  -1   3 -11    0.35    0.18
   1  -3  11   -0.17    0.12
  -2   3 -11   17.10    0.82
   2  -3  11   18.05    0.85
   3  -3  11    0.12    0.17
   3  -3  11    0.24    0.18
   4  -3  11   -0.08    0.18
   4  -3  11    0.14    0.20
   4   2 -11    0.65    0.25
  -4  -2  11    1.11    0.30
  -4  -2  11    0.70    0.24
   3   2 -11    0.23    0.19
  -3  -2  11    0.29    0.21
  -3  -2  11    0.20    0.14
   2   2 -11    6.36    0.49
  -2  -2  11    6.72    0.45
  -2  -2  11    6.42    0.48
  -2  -2  11    6.23    0.45
   1   2 -11    0.25    0.17
  -1  -2  11    0.14    0.16
   0   2 -11    0.69    0.23
   0  -2  11    0.66    0.20
  -1   2 -11    1.22    0.27
   1  -2  11    1.66    0.30
  -2   2 -11    2.64    0.37
   2  -2  11    1.93    0.32
   3  -2  11   -0.01    0.14
   3  -2  11    0.14    0.14
   4  -2  11    0.46    0.22
   4  -2  11    0.54    0.23
   4   1 -11    0.06    0.21
  -4  -1  11    0.36    0.20
  -4  -1  11    0.39    0.24
   3   1 -11    5.52    0.54
  -3  -1  11    4.55    0.48
  -3  -1  11    4.86    0.51
   2   1 -11    0.19    0.16
  -2  -1  11   -0.09    0.13
  -2  -1  11    0.05    0.14
   1   1 -11    3.50    0.42
  -1  -1  11    3.75    0.41
  -1  -1  11    4.23    0.32
   0   1 -11    2.56    0.35
   0  -1  11    2.82    0.36
   0  -1  11    2.47    0.24
  -1   1 -11    0.32    0.17
   1  -1  11   -0.05    0.11
  -2   1 -11    2.87    0.37
   2  -1  11    2.34    0.34
   3  -1  11    9.79    0.57
   3  -1  11   10.00    0.59
   4  -1  11    0.63    0.21
   4  -1  11    0.49    0.22
   4   0 -11    1.29    0.31
  -4   0  11    2.35    0.38
  -4   0  11    1.86    0.37
   3   0 -11    0.30    0.18
  -3   0  11    0.20    0.15
  -3   0  11   -0.06    0.18
   2   0 -11   -0.01    0.14
  -2   0  11   -0.19    0.13
  -2   0  11   -0.05    0.12
   1   0 -11    8.90    0.55
  -1   0  11    8.47    0.47
  -1   0  11    9.14    0.54
   0   0 -11    0.63    0.21
   0   0  11    0.63    0.13
   0   0  11    0.57    0.19
  -1   0 -11    0.87    0.22
   1   0  11    0.72    0.20
   1   0  11    0.90    0.12
  -2   0 -11    0.73    0.22
   2   0  11    0.53    0.18
   3   0  11    7.25    0.50
   3   0  11    9.14    0.55
   4   0  11   -0.04    0.14
   4   0  11   -0.10    0.13
   5   0  11   -0.03    0.19
   5   0  11   -0.02    0.16
   4  -1 -11    0.88    0.27
  -4   1  11    0.98    0.28
  -4   1  11    1.29    0.31
   3  -1 -11    5.75    0.57
  -3   1  11    5.66    0.55
  -3   1  11    5.83    0.43
   2  -1 -11    0.35    0.19
  -2   1  11    0.45    0.20
  -2   1  11    0.30    0.15
   1  -1 -11   39.86    1.38
  -1   1  11   41.30    1.15
  -1   1  11   41.76    1.26
  -1   1  11   41.52    1.34
   0  -1 -11    3.66    0.43
   0   1  11    3.70    0.27
   0   1  11    3.59    0.41
  -1  -1 -11    0.09    0.13
   1   1  11   -0.09    0.10
  -2  -1 -11    0.40    0.18
   2   1  11    0.24    0.15
   3   1  11    5.32    0.49
   4   1  11    0.70    0.22
   4   1  11    0.69    0.20
   5   1  11    0.14    0.17
   5   1  11    0.07    0.19
   4  -2 -11   -0.01    0.18
  -4   2  11    0.26    0.20
   3  -2 -11    0.54    0.23
  -3   2  11    0.39    0.18
  -3   2  11    0.09    0.19
   2  -2 -11    3.71    0.45
  -2   2  11    4.06    0.36
  -2   2  11    4.12    0.46
   1  -2 -11   13.54    0.72
  -1   2  11   13.24    0.68
  -1   2  11   12.97    0.62
  -1   2  11   13.74    0.52
   0  -2 -11    3.01    0.39
   0   2  11    2.50    0.29
   0   2  11    3.06    0.37
  -1  -2 -11    4.64    0.46
   1   2  11    4.68    0.45
  -2  -2 -11    0.68    0.21
   2   2  11    0.65    0.19
   3   2  11    0.29    0.18
   4   2  11    2.40    0.36
   4   2  11    2.73    0.36
   5   2  11    0.21    0.19
   5   2  11    0.11    0.18
   3  -3 -11    1.38    0.30
  -3   3  11    2.03    0.37
   2  -3 -11    0.09    0.17
  -2   3  11    0.01    0.12
  -2   3  11    0.01    0.15
   1  -3 -11    1.29    0.28
  -1   3  11    1.19    0.18
  -1   3  11    1.24    0.27
   0  -3 -11   24.46    0.99
   0   3  11   23.25    0.66
   0   3  11   24.63    0.96
  -1  -3 -11    4.76    0.48
   1   3  11    3.13    0.39
  -2  -3 -11    0.16    0.17
   2   3  11   -0.02    0.12
   3   3  11    1.04    0.25
   4   3  11    0.05    0.16
   5   3  11    0.04    0.15
   5   3  11   -0.07    0.17
   3  -4 -11    0.05    0.18
  -3   4  11    0.21    0.18
   2  -4 -11    0.62    0.22
  -2   4  11    0.14    0.18
   1  -4 -11    0.35    0.19
  -1   4  11    0.26    0.17
   0  -4 -11    1.29    0.29
   0   4  11    0.73    0.23
  -1  -4 -11    1.22    0.27
   1   4  11    1.05    0.26
  -2  -4 -11   -0.08    0.14
   2   4  11    0.00    0.15
   3   4  11    0.53    0.20
   4   4  11   -0.06    0.16
   5   4  11   -0.01    0.19
   3  -5 -11    1.38    0.34
  -3   5  11    1.29    0.33
   2  -5 -11    0.07    0.17
  -2   5  11    0.34    0.20
   1  -5 -11    0.84    0.27
  -1   5  11    0.98    0.27
   0  -5 -11    2.61    0.40
   0   5  11    2.87    0.40
  -1  -5 -11    0.08    0.15
   1   5  11    0.11    0.18
  -2  -5 -11    0.41    0.20
   2   5  11    0.35    0.17
   3   5  11    1.07    0.27
   4   5  11    0.00    0.15
   2  -6 -11    3.66    0.52
   1  -6 -11    1.51    0.35
  -1   6  11    1.30    0.32
   0  -6 -11    1.41    0.33
   0   6  11    1.81    0.35
  -1  -6 -11    0.93    0.28
   1   6  11    0.40    0.23
  -2  -6 -11    0.15    0.19
   2   6  11   -0.08    0.14
   3   6  11    0.19    0.18
   4   6  11    1.15    0.28
   2  -7 -11    0.12    0.19
  -2   7  11   -0.33    0.16
   1  -7 -11    0.30    0.22
  -1   7  11    0.73    0.27
   0  -7 -11    0.68    0.26
   0   7  11    0.50    0.23
  -1  -7 -11    0.27    0.22
   1   7  11    0.04    0.19
  -2  -7 -11    0.31    0.24
   2   7  11    0.39    0.23
   3   7  11    0.33    0.21
   4   7  11    0.28    0.21
   1  -8 -11    0.18    0.22
  -1   8  11    0.35    0.25
   0  -8 -11    0.94    0.30
   0   8  11    1.53    0.38
  -1  -8 -11    0.00    0.20
   1   8  11    0.46    0.25
  -2  -8 -11    0.80    0.30
   2   8  11    0.65    0.26
   3   8  11    0.25    0.23
   0  -9 -11    0.06    0.22
   0   9  11   -0.02    0.23
  -1  -9 -11    0.31    0.24
   1   9  11   -0.21    0.21
   2   9  11    0.38    0.25
   2   6 -12    0.39    0.27
  -2  -6  12    0.46    0.26
   1   6 -12    0.57    0.27
  -1  -6  12   -0.01    0.22
   0   6 -12    0.92    0.31
   0  -6  12    0.80    0.30
  -1   6 -12    0.87    0.33
   1  -6  12    1.40    0.36
   2   5 -12    0.10    0.18
  -2  -5  12    0.27    0.15
  -2  -5  12   -0.12    0.18
   1   5 -12    2.19    0.40
  -1  -5  12    1.83    0.37
   0   5 -12    0.41    0.22
   0  -5  12    0.49    0.24
  -1   5 -12    0.83    0.30
   1  -5  12    0.95    0.29
  -2   5 -12    0.41    0.25
   2  -5  12   -0.15    0.19
   3   4 -12    1.25    0.33
  -3  -4  12    1.73    0.37
  -3  -4  12    1.87    0.35
   2   4 -12    0.59    0.24
  -2  -4  12    1.00    0.28
  -2  -4  12    1.05    0.24
   1   4 -12   -0.10    0.15
  -1  -4  12    0.17    0.20
   0   4 -12    0.15    0.19
   0  -4  12    0.16    0.19
  -1   4 -12    0.70    0.25
   1  -4  12    0.53    0.23
  -2   4 -12    0.72    0.28
   2  -4  12    0.97    0.29
   3  -4  12    0.45    0.23
   3   3 -12   -0.02    0.17
  -3  -3  12    0.02    0.13
  -3  -3  12    0.24    0.21
   2   3 -12    0.29    0.22
  -2  -3  12    0.33    0.20
  -2  -3  12    0.05    0.19
  -2  -3  12    0.19    0.14
   1   3 -12    1.51    0.32
  -1  -3  12    1.58    0.32
   0   3 -12    0.90    0.28
   0  -3  12    0.66    0.23
  -1   3 -12    0.12    0.17
   1  -3  12    0.10    0.17
  -2   3 -12    0.76    0.26
   2  -3  12    0.43    0.22
   3  -3  12    0.83    0.27
   3   2 -12    1.12    0.29
  -3  -2  12    0.76    0.22
  -3  -2  12    1.91    0.36
   2   2 -12    2.68    0.41
  -2  -2  12    3.03    0.42
  -2  -2  12    3.66    0.44
  -2  -2  12    2.85    0.37
   1   2 -12   -0.26    0.12
  -1  -2  12    0.03    0.15
   0   2 -12   11.52    0.68
   0  -2  12   12.29    0.69
  -1   2 -12    2.42    0.38
   1  -2  12    1.71    0.31
  -2   2 -12    0.11    0.17
   2  -2  12   -0.03    0.14
   3  -2  12    0.20    0.19
   4  -2  12    0.04    0.18
   4  -2  12   -0.11    0.18
   3   1 -12    0.91    0.27
  -3  -1  12    1.57    0.32
  -3  -1  12    1.28    0.29
   2   1 -12    0.60    0.24
  -2  -1  12    0.89    0.23
  -2  -1  12    0.88    0.24
   1   1 -12    2.67    0.39
  -1  -1  12    1.76    0.26
  -1  -1  12    2.11    0.34
   0   1 -12    1.17    0.28
   0  -1  12    1.54    0.29
  -1   1 -12    1.20    0.27
   1  -1  12    1.65    0.30
  -2   1 -12    0.34    0.18
   2  -1  12    0.35    0.19
   3  -1  12    6.20    0.47
   4  -1  12    0.09    0.16
   4  -1  12    0.14    0.17
   3   0 -12    0.30    0.20
  -3   0  12    0.65    0.24
  -3   0  12    0.72    0.24
   2   0 -12    3.48    0.45
  -2   0  12    3.93    0.45
  -2   0  12    3.92    0.41
   1   0 -12    0.11    0.16
  -1   0  12    0.17    0.16
  -1   0  12    0.12    0.14
  -1   0  12    0.30    0.14
   0   0 -12    5.80    0.55
   0   0  12    6.05    0.35
   0   0  12    6.17    0.47
  -1   0 -12    2.61    0.37
   1   0  12    2.46    0.36
  -2   0 -12    0.22    0.17
   2   0  12    0.02    0.13
   3   0  12    1.54    0.29
   4   0  12    0.63    0.21
   4   0  12    0.69    0.23
   3  -1 -12    0.72    0.26
  -3   1  12    0.66    0.22
  -3   1  12    0.80    0.24
   2  -1 -12    1.22    0.30
  -2   1  12    1.16    0.24
  -2   1  12    1.12    0.28
   1  -1 -12    6.99    0.53
  -1   1  12    7.69    0.46
  -1   1  12    7.09    0.40
  -1   1  12    7.00    0.51
   0  -1 -12    6.45    0.49
   0   1  12    6.58    0.38
   0   1  12    5.86    0.46
  -1  -1 -12   -0.08    0.14
   1   1  12   -0.07    0.07
   1   1  12   -0.05    0.12
  -2  -1 -12    1.16    0.26
   2   1  12    0.60    0.22
   3   1  12   -0.03    0.14
   4   1  12    0.90    0.25
   4   1  12    0.76    0.25
   3  -2 -12    8.84    0.64
  -3   2  12    7.69    0.59
  -3   2  12    9.70    0.55
   2  -2 -12    1.67    0.34
  -2   2  12    2.08    0.28
  -2   2  12    2.15    0.36
   1  -2 -12    0.22    0.18
  -1   2  12    0.63    0.23
  -1   2  12    0.48    0.16
  -1   2  12    0.16    0.14
   0  -2 -12    0.64    0.23
   0   2  12    0.75    0.23
   0   2  12    0.29    0.13
  -1  -2 -12    0.84    0.24
   1   2  12    0.90    0.24
  -2  -2 -12    0.12    0.17
   2   2  12    0.13    0.16
   3   2  12    0.25    0.18
   4   2  12   -0.02    0.18
   3  -3 -12    1.35    0.33
  -3   3  12    1.24    0.31
   2  -3 -12    0.18    0.18
  -2   3  12    0.05    0.17
   1  -3 -12    0.68    0.25
  -1   3  12    0.57    0.16
  -1   3  12    0.60    0.23
   0  -3 -12    0.28    0.20
   0   3  12    0.20    0.12
   0   3  12    0.18    0.17
  -1  -3 -12    0.32    0.19
   1   3  12   -0.02    0.14
  -2  -3 -12    2.06    0.34
   2   3  12    1.80    0.32
   3   3  12    0.02    0.14
   4   3  12    0.11    0.18
   3  -4 -12    3.91    0.51
  -3   4  12    3.68    0.50
   2  -4 -12    3.51    0.47
  -2   4  12    3.97    0.49
   1  -4 -12   -0.11    0.15
  -1   4  12    0.03    0.16
   0  -4 -12    2.71    0.42
   0   4  12    3.17    0.43
  -1  -4 -12    5.65    0.56
   1   4  12    6.04    0.57
  -2  -4 -12    0.60    0.23
   2   4  12    0.44    0.19
   3   4  12    2.95    0.40
   4   4  12    0.19    0.20
   2  -5 -12    0.12    0.18
  -2   5  12   -0.20    0.16
  -1   5  12    2.49    0.40
   0  -5 -12    0.13    0.19
   0   5  12   -0.01    0.17
  -1  -5 -12    1.40    0.32
   1   5  12    1.11    0.29
  -2  -5 -12    0.30    0.22
   2   5  12    0.53    0.20
   3   5  12    0.00    0.16
   4   5  12    0.19    0.18
   2  -6 -12    1.15    0.34
   1  -6 -12    0.25    0.23
  -1   6  12    0.40    0.22
   0  -6 -12    1.91    0.38
   0   6  12    1.50    0.34
  -1  -6 -12    0.27    0.21
   1   6  12   -0.09    0.17
  -2  -6 -12    0.20    0.20
   2   6  12    0.27    0.19
   3   6  12    0.25    0.18
   4   6  12    0.22    0.19
   1  -7 -12    1.85    0.40
  -1   7  12    2.00    0.39
   0  -7 -12   -0.04    0.22
   0   7  12    0.05    0.19
  -1  -7 -12    0.06    0.20
   1   7  12   -0.29    0.13
  -2  -7 -12    4.01    0.52
   2   7  12    3.50    0.48
   3   7  12    0.17    0.20
   4   7  12    0.06    0.19
   1  -8 -12   -0.10    0.22
  -1   8  12    0.47    0.28
   0  -8 -12    0.86    0.32
   0   8  12    0.90    0.31
  -1  -8 -12    0.87    0.31
   1   8  12    1.25    0.33
  -2  -8 -12    0.18    0.23
   2   8  12   -0.02    0.18
   3   8  12    0.33    0.23
  -1  -9 -12    0.29    0.29
   1   9  12    0.54    0.28
   2   9  12   -0.07    0.22
   0   6 -13    0.55    0.30
   0  -6  13    0.29    0.26
   2   5 -13   -0.04    0.20
  -2  -5  13   -0.04    0.20
   1   5 -13    1.91    0.41
  -1  -5  13    2.60    0.45
   0   5 -13    0.08    0.20
   0  -5  13    0.24    0.22
  -1   5 -13    0.75    0.29
   1  -5  13    0.32    0.24
   2  -5  13    0.77    0.28
   2   4 -13    1.22    0.34
  -2  -4  13    0.93    0.25
  -2  -4  13    1.24    0.31
   1   4 -13    0.61    0.26
  -1  -4  13    0.20    0.22
   0   4 -13    0.80    0.27
   0  -4  13    0.86    0.29
  -1   4 -13    1.73    0.37
   1  -4  13    2.86    0.45
  -2   4 -13   -0.02    0.21
   2  -4  13   -0.01    0.18
   3   3 -13    1.65    0.37
  -3  -3  13    1.33    0.33
  -3  -3  13    1.61    0.32
   2   3 -13    0.02    0.17
  -2  -3  13    0.02    0.14
  -2  -3  13    0.16    0.21
   1   3 -13    0.50    0.24
  -1  -3  13    0.78    0.27
   0   3 -13    3.55    0.48
   0  -3  13    3.65    0.48
  -1   3 -13    0.15    0.19
   1  -3  13   -0.17    0.14
  -2   3 -13    0.38    0.24
   2  -3  13    1.15    0.31
   3  -3  13    0.87    0.27
   3   2 -13    0.51    0.24
  -3  -2  13    0.89    0.24
  -3  -2  13    0.52    0.26
   2   2 -13    1.14    0.29
  -2  -2  13    1.34    0.33
  -2  -2  13    1.73    0.31
  -2  -2  13    1.01    0.27
   1   2 -13    0.25    0.19
  -1  -2  13    0.51    0.23
   0   2 -13    1.08    0.29
   0  -2  13    1.23    0.30
  -1   2 -13    0.92    0.28
   1  -2  13    0.67    0.24
  -2   2 -13    0.50    0.24
   2  -2  13    0.19    0.19
   3  -2  13    0.49    0.24
   3   1 -13    0.23    0.19
  -3  -1  13    0.45    0.22
  -3  -1  13   -0.02    0.14
   2   1 -13    0.30    0.20
  -2  -1  13    0.29    0.18
  -2  -1  13    0.51    0.22
   1   1 -13    3.28    0.44
  -1  -1  13    3.23    0.43
   0   1 -13    0.35    0.23
   0  -1  13    0.85    0.25
  -1   1 -13    1.17    0.29
   1  -1  13    1.02    0.27
  -2   1 -13   -0.15    0.16
   2  -1  13    0.15    0.16
   3  -1  13    3.76    0.47
   4  -1  13   -0.08    0.15
   4  -1  13    0.15    0.21
   3   0 -13    2.37    0.41
  -3   0  13    2.20    0.36
  -3   0  13    2.39    0.39
   2   0 -13    2.58    0.41
  -2   0  13    3.15    0.38
  -2   0  13    2.72    0.41
   1   0 -13    3.39    0.45
  -1   0  13    3.08    0.41
  -1   0  13    3.41    0.38
  -1   0  13    3.26    0.35
   0   0 -13    0.71    0.24
   0   0  13    0.63    0.22
  -1   0 -13    7.20    0.54
   1   0  13    6.33    0.58
  -2   0 -13   -0.09    0.14
   2   0  13    0.09    0.14
   3   0  13    0.85    0.26
   4   0  13    0.06    0.18
   3  -1 -13    1.41    0.34
  -3   1  13    2.13    0.34
  -3   1  13    1.74    0.34
   2  -1 -13    1.36    0.33
  -2   1  13    2.05    0.36
  -2   1  13    1.99    0.29
   1  -1 -13    0.42    0.21
  -1   1  13    0.32    0.16
  -1   1  13    0.40    0.17
  -1   1  13    0.43    0.21
   0  -1 -13   -0.24    0.11
   0   1  13   -0.05    0.15
   0   1  13   -0.07    0.08
  -1  -1 -13    0.63    0.23
   1   1  13    0.21    0.18
  -2  -1 -13    0.15    0.18
   2   1  13    0.23    0.17
   3   1  13    0.25    0.17
   4   1  13    0.35    0.23
   3  -2 -13   -0.09    0.19
  -3   2  13   -0.19    0.15
   2  -2 -13    1.55    0.33
  -2   2  13    1.08    0.24
  -2   2  13    1.78    0.35
   1  -2 -13    0.42    0.22
  -1   2  13    0.76    0.19
  -1   2  13    0.32    0.20
   0  -2 -13    8.67    0.61
   0   2  13    8.21    0.47
   0   2  13    7.64    0.56
  -1  -2 -13    4.88    0.52
   1   2  13    3.62    0.46
  -2  -2 -13    0.29    0.20
   2   2  13    0.05    0.15
   3   2  13    0.39    0.20
   4   2  13    0.79    0.26
   3  -3 -13    0.08    0.21
  -3   3  13    0.12    0.20
   2  -3 -13    2.55    0.41
  -2   3  13    2.66    0.43
   1  -3 -13    0.47    0.23
  -1   3  13    0.62    0.23
   0  -3 -13   19.32    0.95
   0   3  13   19.12    0.91
   0   3  13   20.13    0.81
  -1  -3 -13    0.44    0.22
   1   3  13    0.34    0.19
  -2  -3 -13    0.40    0.21
   2   3  13    0.14    0.15
   3   3  13    0.28    0.20
   4   3  13    0.57    0.25
   2  -4 -13    1.67    0.36
   1  -4 -13    0.14    0.20
  -1   4  13    0.34    0.21
   0  -4 -13    3.89    0.51
   0   4  13    5.04    0.55
  -1  -4 -13    0.39    0.24
   1   4  13    0.46    0.22
  -2  -4 -13    0.07    0.18
   2   4  13   -0.16    0.12
   3   4  13    0.18    0.17
   4   4  13    0.20    0.21
   2  -5 -13    1.09    0.31
   1  -5 -13    0.45    0.26
  -1   5  13    0.71    0.26
   0  -5 -13   -0.08    0.17
   0   5  13   -0.15    0.16
  -1  -5 -13    9.04    0.65
   1   5  13   10.25    0.69
  -2  -5 -13    0.82    0.28
   2   5  13    0.66    0.25
   3   5  13    0.54    0.23
   4   5  13    0.13    0.19
   2  -6 -13    1.73    0.39
   1  -6 -13    0.27    0.24
  -1   6  13    0.41    0.25
   0  -6 -13    0.48    0.24
   0   6  13    0.87    0.29
  -1  -6 -13   -0.15    0.17
   1   6  13   -0.02    0.18
  -2  -6 -13    0.47    0.25
   2   6  13    0.26    0.20
   3   6  13   -0.13    0.17
   4   6  13    0.21    0.21
   1  -7 -13    0.28    0.27
  -1   7  13    0.07    0.23
   0  -7 -13    0.03    0.21
   0   7  13    0.17    0.21
  -1  -7 -13    0.24    0.25
   1   7  13    0.69    0.28
  -2  -7 -13    0.60    0.29
   2   7  13    0.72    0.29
   3   7  13   -0.10    0.18
   0  -8 -13   -0.10    0.20
   0   8  13    0.09    0.24
  -1  -8 -13   -0.06    0.21
   1   8  13    0.14    0.23
   2   8  13    0.33    0.25
   0   5 -14   -0.09    0.21
   0  -5  14    0.06    0.23
   1   4 -14    0.48    0.27
  -1  -4  14    0.77    0.29
   0   4 -14    0.47    0.25
   0  -4  14    0.57    0.27
  -1   4 -14    0.25    0.24
   1  -4  14   -0.01    0.19
   2  -4  14   -0.05    0.20
   2   3 -14    1.25    0.35
  -2  -3  14    1.11    0.27
  -2  -3  14    1.66    0.34
   1   3 -14    0.76    0.30
  -1  -3  14    0.74    0.29
   0   3 -14   -0.06    0.18
   0  -3  14   -0.15    0.18
  -1   3 -14    0.12    0.21
   1  -3  14    0.28    0.23
  -2   3 -14    0.30    0.25
   2  -3  14   -0.21    0.15
   2   2 -14    0.03    0.18
  -2  -2  14    0.50    0.22
  -2  -2  14    0.09    0.18
   1   2 -14   -0.03    0.17
  -1  -2  14    0.06    0.18
   0   2 -14    0.05    0.20
   0  -2  14    0.32    0.21
  -1   2 -14    0.28    0.24
   1  -2  14    0.63    0.24
  -2   2 -14   -0.07    0.17
   2  -2  14    0.16    0.19
   2   1 -14    0.22    0.19
  -2  -1  14    0.22    0.19
   1   1 -14   -0.17    0.15
  -1  -1  14    0.43    0.21
   0   1 -14    0.04    0.19
   0  -1  14   -0.07    0.16
  -1   1 -14    0.23    0.20
   1  -1  14   -0.07    0.15
  -2   1 -14    0.54    0.24
   2  -1  14    0.71    0.25
   3  -1  14    0.05    0.17
  -3   0  14    0.02    0.17
   2   0 -14    0.63    0.27
  -2   0  14    0.18    0.18
   1   0 -14    0.94    0.29
  -1   0  14    0.89    0.23
  -1   0  14    1.43    0.33
   0   0 -14    0.33    0.21
   0   0  14    0.12    0.17
  -1   0 -14    0.79    0.27
   1   0  14    1.01    0.28
  -2   0 -14    0.13    0.20
   2   0  14   -0.07    0.17
   3   0  14    0.15    0.19
   2  -1 -14    1.88    0.38
  -2   1  14    2.31    0.34
   1  -1 -14   -0.14    0.15
  -1   1  14    0.15    0.17
  -1   1  14   -0.10    0.18
   0  -1 -14    0.04    0.18
   0   1  14    0.12    0.17
  -1  -1 -14    0.16    0.19
   1   1  14    0.28    0.20
  -2  -1 -14    2.15    0.38
   2   1  14    1.67    0.35
   3   1  14   -0.17    0.15
   4   1  14    5.05    0.56
   2  -2 -14    0.67    0.27
   1  -2 -14    0.55    0.26
  -1   2  14    0.35    0.23
   0  -2 -14    6.79    0.66
   0   2  14    5.71    0.60
  -1  -2 -14    0.19    0.20
   1   2  14   -0.11    0.15
  -2  -2 -14    0.29    0.19
   2   2  14    0.08    0.18
   3   2  14    0.24    0.19
   4   2  14    0.83    0.28
   2  -3 -14    1.73    0.38
   1  -3 -14    3.79    0.52
  -1   3  14    3.89    0.51
   0  -3 -14    1.91    0.39
   0   3  14    2.69    0.42
  -1  -3 -14    3.79    0.50
   1   3  14    4.44    0.53
  -2  -3 -14    0.68    0.26
   2   3  14    0.34    0.22
   3   3  14    0.32    0.22
   4   3  14    0.25    0.22
   2  -4 -14    1.40    0.36
   1  -4 -14    0.11    0.22
  -1   4  14    0.37    0.24
   0  -4 -14   -0.08    0.19
   0   4  14    0.04    0.19
  -1  -4 -14    1.62    0.36
   1   4  14    1.58    0.35
  -2  -4 -14   -0.17    0.17
   2   4  14   -0.13    0.16
   3   4  14    0.09    0.19
   4   4  14    0.17    0.22
   2  -5 -14    1.24    0.36
   1  -5 -14    0.75    0.28
  -1   5  14    1.82    0.39
   0  -5 -14    0.12    0.21
   0   5  14   -0.13    0.16
  -1  -5 -14    1.54    0.37
   1   5  14    1.27    0.32
  -2  -5 -14    0.26    0.26
   2   5  14    0.35    0.22
   3   5  14    0.03    0.16
   1  -6 -14    0.99    0.33
  -1   6  14    0.51    0.25
   0  -6 -14    0.75    0.29
   0   6  14    0.25    0.23
  -1  -6 -14    2.74    0.45
   1   6  14    1.45    0.35
  -2  -6 -14    0.53    0.29
   2   6  14    1.07    0.32
   3   6  14    0.06    0.19
   0  -7 -14    0.26    0.25
   0   7  14    0.11    0.23
  -1  -7 -14    0.29    0.24
   1   7  14    0.14    0.22
   2   7  14    0.38    0.26
   0   4 -15    0.46    0.28
   0  -4  15    1.02    0.34
   1   3 -15    0.60    0.27
  -1  -3  15    1.14    0.36
   0   3 -15    0.11    0.22
   0  -3  15    0.38    0.25
  -1   3 -15    0.07    0.22
   1  -3  15    0.32    0.25
   2  -3  15    0.19    0.22
   2   2 -15    0.95    0.33
  -2  -2  15    1.14    0.31
  -2  -2  15    0.21    0.19
   1   2 -15    1.05    0.33
  -1  -2  15    1.48    0.36
   0   2 -15    0.25    0.23
   0  -2  15   -0.25    0.16
  -1   2 -15   -0.19    0.21
   1  -2  15   -0.08    0.18
  -2   2 -15    0.63    0.29
   2  -2  15    0.87    0.30
   2   1 -15    2.24    0.42
  -2  -1  15    2.45    0.38
   1   1 -15    0.51    0.26
  -1  -1  15    0.50    0.24
  -1  -1  15    0.86    0.28
   0   1 -15    0.09    0.19
   0  -1  15    0.21    0.21
  -1   1 -15    5.92    0.65
   1  -1  15    5.58    0.60
  -2   1 -15    0.37    0.23
   2  -1  15    0.23    0.20
   3  -1  15    0.72    0.27
   2   0 -15    0.01    0.20
  -2   0  15   -0.07    0.17
   1   0 -15    2.45    0.42
  -1   0  15    2.53    0.43
  -1   0  15    2.49    0.35
   0   0 -15    0.79    0.27
   0   0  15    1.45    0.33
  -1   0 -15    0.35    0.24
   1   0  15    0.27    0.22
  -2   0 -15   -0.04    0.20
   2   0  15   -0.23    0.14
   3   0  15    0.25    0.22
   2  -1 -15    0.96    0.32
   1  -1 -15    1.28    0.33
  -1   1  15    0.56    0.25
  -1   1  15    0.89    0.23
   0  -1 -15    0.70    0.27
   0   1  15    0.65    0.24
  -1  -1 -15    0.66    0.27
   1   1  15    2.16    0.40
  -2  -1 -15    0.25    0.24
   2   1  15    0.30    0.20
   3   1  15    0.02    0.17
   2  -2 -15    0.40    0.25
   1  -2 -15    0.53    0.26
  -1   2  15    1.47    0.35
   0  -2 -15    0.10    0.18
   0   2  15    0.07    0.17
  -1  -2 -15   -0.18    0.17
   1   2  15   -0.04    0.16
  -2  -2 -15    2.92    0.46
   2   2  15    2.81    0.45
   3   2  15    0.09    0.19
   2  -3 -15    5.98    0.68
  -1   3  15    0.05    0.21
   0  -3 -15   -0.14    0.15
   0   3  15    0.02    0.18
  -1  -3 -15    0.59    0.27
   1   3  15    0.40    0.22
  -2  -3 -15    0.12    0.23
   2   3  15    0.08    0.20
   3   3  15    0.05    0.17
   1  -4 -15    0.70    0.29
  -1   4  15    0.60    0.28
   0  -4 -15    1.12    0.34
   0   4  15    0.60    0.29
  -1  -4 -15    0.15    0.25
   1   4  15    1.21    0.32
   2   4  15    1.06    0.31
   3   4  15    0.40    0.22
   1  -5 -15    0.00    0.22
  -1   5  15    0.38    0.26
   0  -5 -15    0.25    0.25
   0   5  15    0.23    0.23
  -1  -5 -15    4.12    0.58
   1   5  15    3.60    0.53
  -2  -5 -15    0.29    0.26
   2   5  15    0.60    0.26
   3   5  15   -0.06    0.20
   0  -6 -15    0.14    0.24
   0   6  15    0.21    0.24
  -1  -6 -15    0.23    0.26
   1   6  15    0.00    0.22
   2   6  15   -0.06    0.21
  -1  -7 -15    0.15    0.27
   1   7  15   -0.11    0.20
   0   2 -16   -0.09    0.21
   0  -2  16    0.06    0.21
  -1   2 -16    0.15    0.24
   1  -2  16   -0.07    0.21
   1   1 -16   -0.17    0.18
  -1  -1  16    0.00    0.19
  -1  -1  16    0.05    0.21
   0   1 -16    0.43    0.25
   0  -1  16    0.09    0.20
  -1   1 -16    0.83    0.31
   1  -1  16    0.21    0.20
   2  -1  16    0.41    0.23
   1   0 -16    0.60    0.28
  -1   0  16   -0.20    0.18
  -1   0  16    0.46    0.26
   0   0 -16    1.43    0.35
   0   0  16    1.60    0.36
  -1   0 -16   -0.07    0.20
   1   0  16   -0.14    0.17
   2   0  16    0.69    0.29
   1  -1 -16    1.26    0.35
  -1   1  16    1.61    0.38
   0  -1 -16    0.59    0.27
   0   1  16    0.51    0.26
  -1  -1 -16    0.02    0.21
   1   1  16    0.48    0.26
  -2  -1 -16    1.25    0.34
   2   1  16    0.91    0.30
   1  -2 -16    1.65    0.39
  -1   2  16    1.10    0.35
   0  -2 -16   -0.25    0.18
   0   2  16    0.13    0.21
  -1  -2 -16    0.14    0.22
   1   2  16   -0.08    0.18
  -2  -2 -16   -0.01    0.21
   2   2  16    0.17    0.22
   3   2  16    0.20    0.23
   1  -3 -16    0.02    0.20
  -1   3  16    0.17    0.23
   0  -3 -16    0.16    0.22
   0   3  16    0.14    0.23
  -1  -3 -16    0.60    0.29
   1   3  16    0.48    0.27
  -2  -3 -16    0.35    0.25
   2   3  16    0.58    0.28
   3   3  16    0.20    0.24
  -1   4  16    1.72    0.42
   0  -4 -16    0.54    0.28
   0   4  16   -0.01    0.22
  -1  -4 -16    4.72    0.61
   1   4  16    4.46    0.60
   2   4  16    0.29    0.24
   0  -5 -16    1.27    0.38
   0   5  16    1.02    0.34
  -1  -5 -16    0.55    0.29
   1   5  16    0.67    0.29
   2   5  16    0.74    0.29
   0   0 -17    0.45    0.29
   0   0  17   -0.01    0.20
  -1   0 -17    0.41    0.27
   1   0  17    0.10    0.23
   0  -1 -17    0.79    0.31
   0   1  17    0.69    0.29
  -1  -1 -17   -0.09    0.23
   1   1  17    0.24    0.22
   0  -2 -17    0.34    0.29
   0   2  17    0.75    0.30
  -1  -2 -17    0.00    0.24
   1   2  17    0.20    0.23
   2   2  17   -0.02    0.21
   0  -3 -17    0.58    0.30
   0   3  17    0.37    0.24
  -1  -3 -17   -0.04    0.24
   1   3  17    0.19    0.23
   0   0   0    0.00    0.00
;
_shelx_hkl_checksum     90936
_shelx_res_file
;
    shelx.res created by SHELXL-2014/7
TITL TSC2FBA_0m in P-1 WHITE NEEDLE MELTING POINT 455 K SHARP
CELL 0.71073   4.7454   8.5691  13.3886  81.386  82.878  79.416
ZERR    2.00   0.0005   0.0010   0.0015   0.006   0.006   0.006
LATT 1
SFAC C  H  N  O  S
UNIT 18  18  6  4  2
OMIT -3 54
L.S. 40
ACTA
BOND $H
HTAB
CONF
LIST 4
FMAP 2
PLAN 5
SIZE 0.40 0.22 0.16
DANG 1.388291 0.030000 H3A H3B
DFIX 0.850000 0.010000 N3 H3A
DFIX 0.850000 0.010000 N3 H3B
EQIV $1 -x-2, -y+1, -z+1
HTAB O1 O2_$1
EQIV $2 -x+2, -y, -z
HTAB N2 S1_$2
EQIV $3 x+2, y-1, z
HTAB N3 O2_$3
TEMP 23.000
WGHT    0.068700    0.105000
FVAR       0.24858
S1    5    1.162133   -0.242828    0.072500    11.00000    0.04572    0.04932 =
         0.04914   -0.00589    0.00968    0.00931
O1    4   -0.709846    0.326622    0.507914    11.00000    0.05033    0.08883 =
         0.04043   -0.00589    0.01007    0.02347
AFIX 147
H1    2   -0.838867    0.379054    0.541691    11.00000   -1.50000
AFIX   0
O2    4   -0.829393    0.527565    0.388261    11.00000    0.04966    0.06895 =
         0.04630   -0.00874    0.00785    0.02016
N1    3    0.480431    0.020896    0.192545    11.00000    0.03445    0.04457 =
         0.04294   -0.01079    0.00927   -0.00324
N2    3    0.706806   -0.032652    0.124772    11.00000    0.03658    0.04567 =
         0.03785   -0.00406    0.00921    0.00318
AFIX  43
H2    2    0.730697    0.019397    0.065092    11.00000   -1.20000
AFIX   0
N3    3    0.842666   -0.235219    0.247618    11.00000    0.07020    0.05568 =
         0.04577    0.00542    0.01451    0.01518
H3A   2    0.951136   -0.320730    0.270389    11.00000   -1.50000
H3B   2    0.702403   -0.199346    0.288713    11.00000   -1.50000
C1    1   -0.670969    0.404194    0.417551    11.00000    0.03396    0.05738 =
         0.03905   -0.01330   -0.00092    0.00292
C2    1   -0.417855    0.333283    0.352455    11.00000    0.03056    0.05190 =
         0.03929   -0.01602    0.00026    0.00115
C3    1   -0.361552    0.408186    0.254968    11.00000    0.03304    0.04520 =
         0.04610   -0.01154    0.00140    0.00341
AFIX  43
H3    2   -0.483045    0.500485    0.230777    11.00000   -1.20000
AFIX   0
C4    1   -0.124332    0.345642    0.193507    11.00000    0.03814    0.04828 =
         0.04022   -0.00686    0.00457   -0.00269
AFIX  43
H4    2   -0.085787    0.396859    0.128227    11.00000   -1.20000
AFIX   0
C5    1    0.057212    0.206615    0.228591    11.00000    0.02725    0.04645 =
         0.04072   -0.01433    0.00141   -0.00362
C6    1   -0.003779    0.131016    0.325544    11.00000    0.03823    0.05360 =
         0.04657   -0.00603    0.00176    0.00884
AFIX  43
H6    2    0.114592    0.037204    0.349322    11.00000   -1.20000
AFIX   0
C7    1   -0.240215    0.194197    0.387485    11.00000    0.04191    0.06323 =
         0.03595   -0.00393    0.00480    0.00250
AFIX  43
H7    2   -0.279494    0.142987    0.452714    11.00000   -1.20000
AFIX   0
C8    1    0.306492    0.144127    0.161085    11.00000    0.03244    0.04580 =
         0.04055   -0.00942    0.00227    0.00068
AFIX  43
H8    2    0.336968    0.194903    0.095198    11.00000   -1.20000
AFIX   0
C9    1    0.892244   -0.168257    0.152773    11.00000    0.03817    0.03953 =
         0.04441   -0.00071   -0.00327   -0.00498
HKLF 4 1 1 0 0 0 1 0 0 0 1
REM  TSC2FBA_0m in P-1 WHITE NEEDLE MELTING POINT 455 K SHARP
REM R1 =  0.0513 for    1566 Fo > 4sig(Fo)  and  0.0780 for all    2286 data
REM    143 parameters refined using      3 restraints
END
WGHT      0.0687      0.1046
REM Instructions for potential hydrogen bonds
HTAB O1 O2_$1
HTAB N2 S1_$2
HTAB N3 O2_$3
REM Highest difference peak  0.548,  deepest hole -0.234,  1-sigma level  0.052
Q1    1   0.9714 -0.2218  0.0982  11.00000  0.05    0.55
Q2    1   0.3947  0.2250  0.1050  11.00000  0.05    0.28
Q3    1   0.8204 -0.1227  0.1365  11.00000  0.05    0.27
Q4    1   0.1722  0.1875  0.1994  11.00000  0.05    0.24
Q5    1   1.4250 -0.4286  0.0424  11.00000  0.05    0.22
;
_shelx_res_checksum     14631
