# Supplementary material for: Crystal structure of 4-[(E)-(2-carbamo­thio­ylhydrazinyl­idene)meth­yl]benzoic acid
Source: Acta Crystallogr E Crystallogr Commun. 2015 Sep 26;71(Pt 10):o772. doi: 10.1107/S2056989015017594 (PMC4647436; doi:10.1107/S2056989015017594)
Supplement: Supplementary file 2 [file e-71-0o772-Isup2.hkl]

data_I                                                                          
_shelx_title ' TSC2FBA_0m in P-1 WHITE NEEDLE MELTING POINT 455 K SHARP'        
_shelx_refln_list_code          4                                               
_shelx_F_calc_maximum      123.08                                               
_exptl_crystal_F_000       232.00                                               
_reflns_d_resolution_high  0.7829                                               
                                                                                
loop_                                                                           
 _space_group_symop_operation_xyz                                               
 'x, y, z'                                                                      
 '-x, -y, -z'                                                                   
                                                                                
_cell_length_a     4.7454                                                       
_cell_length_b     8.5691                                                       
_cell_length_c    13.3886                                                       
_cell_angle_alpha  81.386                                                       
_cell_angle_beta   82.878                                                       
_cell_angle_gamma  79.416                                                       
                                                                                
_shelx_F_squared_multiplier     1.000                                           
                                                                                
loop_                                                                           
 _refln_index_h                                                                 
 _refln_index_k                                                                 
 _refln_index_l                                                                 
 _refln_F_squared_calc                                                          
 _refln_F_squared_meas                                                          
 _refln_F_squared_sigma                                                         
 _refln_observed_status                                                         
   1   0   0        449.69        484.34         4.82 o                         
   2   0   0        544.56        521.56         5.40 o                         
   3   0   0         55.12         52.05         2.20 o                         
   4   0   0         28.18         34.15         5.02 o                         
  -5   1   0          1.28          2.75         3.40 o                         
  -4   1   0        609.12        598.10        12.05 o                         
  -3   1   0          0.92          0.67         0.55 o                         
  -2   1   0          8.30          7.81         0.72 o                         
  -1   1   0          0.12          1.34         0.28 o                         
   0   1   0         13.32          8.90         1.13 o                         
   1   1   0          8.84         17.81         0.49 o                         
   2   1   0        387.98        394.78         6.79 o                         
   3   1   0         17.46         12.82         1.94 o                         
   4   1   0         35.67         29.24         3.15 o                         
   5   1   0         60.38         55.83         7.12 o                         
  -5   2   0         12.49         16.13         4.86 o                         
  -4   2   0         30.35         36.73         2.43 o                         
  -3   2   0        436.56        438.23        11.48 o                         
  -2   2   0        187.51        178.38         4.23 o                         
  -1   2   0        396.87        398.21         4.68 o                         
   0   2   0       1057.01       1172.80        11.64 o                         
   1   2   0       2366.84       2597.70        24.65 o                         
   2   2   0         12.55         11.18         0.88 o                         
   3   2   0         29.71         37.34         1.30 o                         
   4   2   0         34.90         28.97         3.20 o                         
   5   2   0          3.08          2.75         3.24 o                         
   6   2   0          4.52          1.94         3.24 o                         
  -5   3   0         32.74         39.26         4.01 o                         
  -4   3   0          6.75          6.61         1.60 o                         
  -3   3   0          5.59          8.00         1.28 o                         
  -2   3   0         10.46         11.62         1.10 o                         
  -1   3   0        242.20        304.87         4.64 o                         
   0   3   0          5.41         11.63         1.03 o                         
   1   3   0       1616.92       1652.77        17.88 o                         
   2   3   0          2.30          3.92         0.60 o                         
   3   3   0         45.42         48.65         1.97 o                         
   4   3   0         11.38         10.75         1.42 o                         
   5   3   0          0.60         -1.29         2.43 o                         
  -5   4   0          1.14          2.21         3.96 o                         
  -4   4   0         12.34         10.20         2.45 o                         
  -3   4   0        940.42        910.05        12.64 o                         
  -2   4   0         96.02         93.05         4.25 o                         
  -1   4   0        250.35        231.20         4.01 o                         
   0   4   0        194.46        174.24         3.86 o                         
   1   4   0          1.73          0.95         0.59 o                         
   2   4   0          0.39         -0.35         1.19 o                         
   3   4   0         66.10         61.09         2.51 o                         
   4   4   0         11.77          8.02         1.71 o                         
   5   4   0          1.19          3.72         3.40 o                         
  -4   5   0          0.56         -0.78         1.89 o                         
  -3   5   0          6.01          7.86         1.55 o                         
  -2   5   0        100.42         96.55         3.71 o                         
  -1   5   0        135.38        123.45         3.81 o                         
   0   5   0        281.50        316.23         6.14 o                         
   1   5   0         63.27         58.67         2.23 o                         
   2   5   0         40.87         45.23         2.55 o                         
   3   5   0          4.05          2.89         1.04 o                         
   4   5   0          3.35          3.35         1.47 o                         
   5   5   0         39.01         31.07         5.66 o                         
  -4   6   0         31.95         46.14         4.95 o                         
  -3   6   0         39.07         43.53         4.94 o                         
  -2   6   0         24.95         19.42         2.48 o                         
  -1   6   0         12.30          9.49         1.61 o                         
   0   6   0          8.88         12.50         1.53 o                         
   1   6   0         33.99         33.20         1.90 o                         
   2   6   0         15.63         13.87         1.70 o                         
   3   6   0          0.18         -0.28         1.31 o                         
   4   6   0          1.76          2.64         1.47 o                         
   5   6   0         21.86         25.50         3.07 o                         
  -3   7   0         36.63         44.65         4.69 o                         
  -2   7   0         21.83         24.14         2.83 o                         
  -1   7   0          1.07          0.25         1.18 o                         
   0   7   0          4.24          4.78         1.81 o                         
   1   7   0        124.10        114.72         5.37 o                         
   2   7   0          5.20          5.61         1.38 o                         
   3   7   0         10.69          9.71         2.06 o                         
   4   7   0          0.66          1.20         1.59 o                         
   5   7   0          0.13         -0.65         3.07 o                         
  -3   8   0         19.75         18.54         3.72 o                         
  -2   8   0          0.83          1.12         1.65 o                         
  -1   8   0         93.76         82.85         5.03 o                         
   0   8   0         33.13         32.52         3.39 o                         
   1   8   0         16.45         12.57         2.63 o                         
   2   8   0          4.44          3.76         1.42 o                         
   3   8   0         11.16         15.30         2.67 o                         
   4   8   0          0.26          0.32         1.72 o                         
  -2   9   0         30.15         30.37         4.10 o                         
  -1   9   0          0.11          1.82         2.02 o                         
   0   9   0         10.60          8.19         2.60 o                         
   1   9   0          5.27          3.07         2.17 o                         
   2   9   0         44.53         51.31         3.76 o                         
   3   9   0          0.00          0.94         2.67 o                         
   4   9   0          0.30          2.84         2.17 o                         
  -1  10   0          4.07          7.76         2.95 o                         
   0  10   0         12.22         11.74         3.31 o                         
   1  10   0          5.48          7.71         2.79 o                         
   2  10   0          7.35          8.30         2.43 o                         
   3  10   0         14.15         18.98         5.83 o                         
  -3 -10   1          5.73          9.72         2.62 o                         
  -2 -10   1         53.22         49.27         4.70 o                         
  -1 -10   1          0.60          4.69         2.69 o                         
   0 -10   1          2.47         11.10         5.10 o                         
   1 -10   1          5.95          7.10         3.02 o                         
  -4  -9   1          0.02          0.54         1.94 o                         
  -3  -9   1          0.00          2.53         3.24 o                         
  -2  -9   1         42.18         41.67         3.42 o                         
  -1  -9   1          0.25         -0.32         2.10 o                         
   0  -9   1          7.52         -0.12         2.00 o                         
   1  -9   1          3.84          4.16         2.34 o                         
   2  -9   1          4.07          6.92         2.69 o                         
  -4  -8   1          1.02          0.01         1.63 o                         
  -3  -8   1          7.22         11.00         2.46 o                         
  -2  -8   1         28.01         29.11         2.70 o                         
  -1  -8   1          3.19          3.51         1.89 o                         
   0  -8   1         60.32         72.01         3.62 o                         
   1  -8   1          7.25          0.90         1.89 o                         
   2  -8   1         12.98         13.15         2.39 o                         
   3  -8   1         18.06         21.39         3.71 o                         
  -5  -7   1          0.64         -0.75         1.94 o                         
  -4  -7   1          3.63          4.42         1.82 o                         
  -3  -7   1         48.44         50.39         7.53 o                         
  -2  -7   1         21.40         24.81         4.66 o                         
  -1  -7   1        112.05        109.72         5.42 o                         
   0  -7   1          7.06          5.88         1.33 o                         
   1  -7   1         33.66         32.91         2.87 o                         
   2  -7   1         45.24         47.95         3.67 o                         
   3  -7   1          7.71          7.38         2.56 o                         
  -5  -6   1         19.78         25.44         4.69 o                         
  -4  -6   1          0.19          0.18         1.36 o                         
  -3  -6   1          2.60          2.91         1.49 o                         
  -2  -6   1         22.42         18.93         1.96 o                         
  -1  -6   1         40.89         45.97         2.75 o                         
   0  -6   1         42.98         45.79         4.27 o                         
   1  -6   1         15.75         17.88         2.61 o                         
   2  -6   1         59.96         52.47         3.54 o                         
   3  -6   1         12.30          7.78         2.33 o                         
   4  -6   1          1.08          0.04         1.98 o                         
  -5  -5   1          0.81          2.65         1.62 o                         
  -4  -5   1          3.22          6.43         1.67 o                         
  -3  -5   1         25.45         24.58         1.66 o                         
  -2  -5   1        215.50        232.32         5.32 o                         
  -1  -5   1         19.34         23.64         1.31 o                         
   0  -5   1         78.22         83.41         4.03 o                         
   1  -5   1         14.04          9.44         1.40 o                         
   2  -5   1          0.14          0.55         1.85 o                         
   3  -5   1         37.73         37.00         2.94 o                         
   4  -5   1         28.40         25.30         3.54 o                         
  -5  -4   1          1.20          3.07         3.40 o                         
  -4  -4   1         41.89         38.25         2.99 o                         
  -3  -4   1         59.87         54.18         2.48 o                         
  -2  -4   1        224.17        269.39         6.70 o                         
  -1  -4   1        174.44        180.69         4.02 o                         
   0  -4   1        424.89        406.01         5.87 o                         
   1  -4   1         80.71         89.46         3.40 o                         
   2  -4   1        124.78        136.54         3.45 o                         
   3  -4   1        319.82        301.27         5.90 o                         
   4  -4   1          1.31          0.50         1.31 o                         
   5  -4   1          3.21          1.77         2.06 o                         
  -5  -3   1         25.13         17.96         4.86 o                         
  -4  -3   1          3.77          2.43         1.05 o                         
  -3  -3   1         63.34         59.88         2.10 o                         
  -2  -3   1        123.89        118.14         2.55 o                         
  -1  -3   1        487.25        478.54         7.26 o                         
   0  -3   1        572.59        543.74         6.96 o                         
   1  -3   1       1007.61       1064.41        12.53 o                         
   2  -3   1        125.87        107.09         2.83 o                         
   3  -3   1         37.47         38.59         2.73 o                         
   4  -3   1         38.08         32.26         2.79 o                         
   5  -3   1          3.08          4.57         1.61 o                         
  -5  -2   1          0.48          1.78         3.07 o                         
  -4  -2   1         32.85         35.39         3.64 o                         
  -3  -2   1        540.71        539.11         6.73 o                         
  -2  -2   1        233.31        231.61         4.13 o                         
  -1  -2   1       1227.07       1272.26        13.84 o                         
   0  -2   1        465.65        505.72         5.56 o                         
   1  -2   1         10.11          6.57         0.63 o                         
   2  -2   1         17.74         20.27         1.45 o                         
   3  -2   1        115.31        106.09         4.37 o                         
   4  -2   1        891.91        845.72        16.91 o                         
   5  -2   1          6.22          7.18         2.01 o                         
  -5  -1   1         62.37         67.48         7.93 o                         
  -4  -1   1          1.02          0.74         1.36 o                         
  -3  -1   1        498.18        509.99         6.28 o                         
  -2  -1   1          1.61         -0.02         0.47 o                         
  -1  -1   1        103.19         98.95         1.23 o                         
   0  -1   1       3689.98       3641.23        37.94 o                         
   1  -1   1       1208.34       1224.05        10.48 o                         
   2  -1   1         34.46         29.98         1.19 o                         
   3  -1   1         96.47         91.91         2.61 o                         
   4  -1   1         41.39         41.71         2.40 o                         
   5  -1   1          4.82          0.49         3.07 o                         
  -4   0   1         39.54         43.34         2.25 o                         
  -3   0   1        240.60        232.76         5.92 o                         
  -2   0   1         68.92         72.53         1.46 o                         
  -1   0   1          0.83         -0.29         0.19 o                         
   0   0   1          2.28          0.79         0.72 o                         
   1   0   1        818.21        772.11         6.89 o                         
   2   0   1          0.09          0.25         0.31 o                         
   3   0   1        109.37        108.77         2.31 o                         
   4   0   1         24.97         27.51         4.05 o                         
   5   0   1          6.77         12.14         4.53 o                         
  -4   1   1          4.88          1.11         2.10 o                         
  -3   1   1         20.61         21.21         1.18 o                         
  -2   1   1       1690.62       1685.84        15.45 o                         
  -1   1   1        442.71        429.65         3.76 o                         
   1   1   1        413.26        437.32         4.52 o                         
   2   1   1          9.51         10.43         1.43 o                         
   3   1   1        564.33        556.77        11.79 o                         
   4   1   1         42.15         39.69         3.66 o                         
   5   1   1         73.09         68.46         7.93 o                         
   6   1   1          2.56          4.05         3.56 o                         
  -5   2   1          8.66          6.96         2.59 o                         
  -4   2   1          7.53          9.71         2.27 o                         
  -3   2   1         79.17         81.47         2.53 o                         
  -2   2   1          0.01          0.27         0.45 o                         
  -1   2   1         13.52         17.95         0.91 o                         
   0   2   1         38.64         52.14         1.41 o                         
   1   2   1       4208.45       4329.41        40.37 o                         
   2   2   1          4.70          5.79         0.67 o                         
   3   2   1        166.13        141.02         5.04 o                         
   4   2   1          8.55         11.87         2.28 o                         
   5   2   1          9.84         10.03         2.74 o                         
   6   2   1          0.45          0.65         3.24 o                         
  -5   3   1          3.73          3.89         2.09 o                         
  -3   3   1         10.26         10.65         1.33 o                         
  -2   3   1        265.45        241.51         4.40 o                         
  -1   3   1         41.10         30.61         1.65 o                         
   0   3   1        798.44        829.57        14.48 o                         
   1   3   1         22.16         23.56         1.24 o                         
   2   3   1        142.97        147.77         2.74 o                         
   3   3   1          1.08          1.09         0.68 o                         
   4   3   1        227.45        206.36         4.71 o                         
   5   3   1          4.17          6.19         2.21 o                         
   6   3   1          2.24         -0.81         3.07 o                         
  -5   4   1          3.22          5.05         2.45 o                         
  -4   4   1         17.21         15.65         2.18 o                         
  -3   4   1        346.43        347.38         8.60 o                         
  -2   4   1         17.57         21.41         1.64 o                         
  -1   4   1         14.05         14.83         1.31 o                         
   0   4   1        402.75        386.78         7.55 o                         
   1   4   1          0.51         -0.28         0.62 o                         
   2   4   1        137.98        111.99         3.14 o                         
   3   4   1          2.51          2.43         0.84 o                         
   4   4   1         62.45         60.58         2.93 o                         
   5   4   1          4.35          6.60         2.23 o                         
  -4   5   1          6.95          4.99         1.72 o                         
  -3   5   1         36.92         36.57         3.03 o                         
  -2   5   1        196.54        188.80         5.47 o                         
  -1   5   1          0.91          1.07         1.02 o                         
   0   5   1        802.05        851.73        12.76 o                         
   1   5   1        405.11        368.34         8.81 o                         
   2   5   1          0.37         -0.26         0.71 o                         
   3   5   1         23.06         27.29         3.38 o                         
   4   5   1         24.50         27.48         2.19 o                         
   5   5   1          9.86          9.22         4.05 o                         
  -4   6   1         27.04         26.50         5.18 o                         
  -3   6   1         41.28         36.06         4.10 o                         
  -2   6   1         36.20         35.86         4.30 o                         
  -1   6   1         70.63         69.82         3.13 o                         
   0   6   1        112.26        118.91         3.63 o                         
   1   6   1          6.10          4.23         1.78 o                         
   2   6   1         68.12         70.49         2.58 o                         
   3   6   1        126.62        119.94         4.92 o                         
   4   6   1          0.84          2.17         1.47 o                         
   5   6   1         22.11         20.57         2.72 o                         
  -3   7   1         43.67         47.29         6.80 o                         
  -2   7   1          4.81          5.99         1.78 o                         
  -1   7   1         71.90         64.53         4.43 o                         
   0   7   1          6.94          8.11         1.45 o                         
   1   7   1        188.87        192.49         7.04 o                         
   2   7   1         20.96         23.45         3.70 o                         
   3   7   1         39.59         38.55         6.64 o                         
   4   7   1          8.44          7.65         3.56 o                         
   5   7   1          0.04          2.15         1.79 o                         
  -3   8   1         15.85         19.07         2.96 o                         
  -2   8   1          0.84          0.88         1.64 o                         
  -1   8   1         81.44         78.60         5.33 o                         
   0   8   1         18.50         21.36         2.20 o                         
   1   8   1          2.71          2.47         1.77 o                         
   2   8   1         12.65         11.85         1.71 o                         
   3   8   1          5.31          6.50         1.89 o                         
   4   8   1          0.51          1.32         1.66 o                         
  -2   9   1         48.87         58.33         6.81 o                         
  -1   9   1          1.36          2.57         3.16 o                         
   0   9   1         10.69         13.28         2.95 o                         
   1   9   1          8.62         10.46         1.93 o                         
   2   9   1          0.50         -0.73         1.21 o                         
   3   9   1          0.19          0.79         1.63 o                         
   4   9   1         13.62         12.01         2.76 o                         
  -1  10   1          9.69         10.66         3.25 o                         
   0  10   1         44.07         32.72         6.47 o                         
   1  10   1          0.82          2.68         1.95 o                         
   2  10   1          0.37          2.10         2.91 o                         
   3  10   1          0.24          0.81         2.91 o                         
  -2 -10   2          2.95          4.45         2.29 o                         
  -1 -10   2          1.70          2.07         2.59 o                         
   0 -10   2          6.67          9.88         3.32 o                         
   1 -10   2          0.10          0.58         3.16 o                         
  -3  -9   2          2.06          3.82         1.94 o                         
  -2  -9   2          0.94         -0.25         1.57 o                         
  -1  -9   2          6.15          5.93         2.51 o                         
   0  -9   2          1.84          2.24         2.10 o                         
   1  -9   2         84.18         85.37         6.69 o                         
   2  -9   2          5.40          8.48         2.85 o                         
  -4  -8   2          1.66          4.34         1.94 o                         
  -3  -8   2          4.59          6.39         2.23 o                         
  -2  -8   2         11.54         13.73         2.19 o                         
  -1  -8   2          0.17          0.12         1.89 o                         
   0  -8   2          0.59          1.16         1.17 o                         
   1  -8   2          5.41          6.47         3.40 o                         
   2  -8   2          4.51          8.90         2.02 o                         
   3  -8   2         11.08         16.42         4.86 o                         
  -4  -7   2          1.57          1.38         2.18 o                         
  -3  -7   2         12.02         14.41         4.05 o                         
  -2  -7   2         23.25         23.25         2.39 o                         
  -1  -7   2          0.55          0.00         1.49 o                         
   0  -7   2         13.79         15.90         1.90 o                         
   1  -7   2        127.10        119.25         4.46 o                         
   2  -7   2         30.56         34.06         3.14 o                         
   3  -7   2         38.52         38.84        10.52 o                         
  -5  -6   2         37.13         34.48         5.26 o                         
  -4  -6   2          7.25          3.87         2.02 o                         
  -3  -6   2         20.41         19.74         2.83 o                         
  -2  -6   2          3.09          2.25         1.18 o                         
  -1  -6   2         32.31         34.17         3.85 o                         
   0  -6   2        144.41        148.22         4.31 o                         
   1  -6   2          1.88          1.25         1.11 o                         
   2  -6   2        245.47        207.78         5.97 o                         
   3  -6   2         41.37         46.00         5.66 o                         
   4  -6   2          0.03          1.28         3.56 o                         
  -5  -5   2          5.89          6.73         1.96 o                         
  -4  -5   2         21.92         21.52         2.75 o                         
  -3  -5   2          1.10          1.74         1.02 o                         
  -2  -5   2        471.26        490.01         8.75 o                         
  -1  -5   2        111.29        115.08         4.20 o                         
   0  -5   2        181.80        179.32         4.43 o                         
   1  -5   2        180.28        180.99         8.29 o                         
   2  -5   2         33.03         30.85         2.15 o                         
   3  -5   2          0.70          1.65         1.65 o                         
   4  -5   2         94.71        120.67         6.72 o                         
  -5  -4   2          9.00         11.81         4.05 o                         
  -4  -4   2         86.33         79.23         3.99 o                         
  -3  -4   2          1.15          2.89         0.95 o                         
  -2  -4   2          0.01         -0.27         0.60 o                         
  -1  -4   2         23.23         27.06         1.75 o                         
   0  -4   2         48.82         46.99         1.84 o                         
   1  -4   2        325.82        370.86         7.18 o                         
   2  -4   2         29.65         23.54         1.73 o                         
   3  -4   2         59.91         62.27         2.98 o                         
   4  -4   2          0.57          0.46         1.59 o                         
   5  -4   2         25.69         24.49         3.50 o                         
  -5  -3   2         20.13         24.28         5.18 o                         
  -4  -3   2         36.97         39.18         4.05 o                         
  -3  -3   2          3.30          2.23         0.69 o                         
  -2  -3   2        252.34        252.29         3.82 o                         
  -1  -3   2        213.45        182.28         6.55 o                         
   0  -3   2        436.31        387.41         5.47 o                         
   1  -3   2       1682.39       1906.64        21.22 o                         
   2  -3   2         31.95         29.54         2.34 o                         
   3  -3   2        103.13        102.34         2.97 o                         
   4  -3   2         10.00         11.44         1.81 o                         
   5  -3   2         11.01         11.78         2.42 o                         
  -5  -2   2          0.57          0.81         2.91 o                         
  -4  -2   2         29.98         31.81         2.12 o                         
  -3  -2   2        367.10        382.64         5.42 o                         
  -2  -2   2         56.23         48.89         1.44 o                         
  -1  -2   2        442.56        466.03         6.79 o                         
   0  -2   2        347.82        374.24         4.98 o                         
   1  -2   2          0.98          5.00         1.21 o                         
   2  -2   2        281.18        265.18         4.28 o                         
   3  -2   2         11.23         11.56         1.21 o                         
   4  -2   2         96.67        101.20         4.83 o                         
   5  -2   2          5.55          9.64         2.99 o                         
  -5  -1   2         13.59         12.78         4.21 o                         
  -4  -1   2         72.47         78.59         2.86 o                         
  -3  -1   2        124.63        123.14         2.51 o                         
  -2  -1   2       1024.16       1028.85        10.94 o                         
  -1  -1   2        132.88        137.48         1.94 o                         
   0  -1   2       2897.02       3102.96        29.02 o                         
   1  -1   2        896.61        942.52         8.72 o                         
   2  -1   2        754.11        852.69         9.12 o                         
   3  -1   2         14.88         16.94         1.23 o                         
   4  -1   2         17.22         20.46         1.89 o                         
   5  -1   2          1.42         -0.65         2.75 o                         
  -5   0   2          7.86          2.91         3.24 o                         
  -4   0   2         52.67         54.48         3.49 o                         
  -3   0   2          3.73          3.49         0.62 o                         
  -2   0   2        955.00       1129.19        10.85 o                         
  -1   0   2          1.15         -0.04         0.39 o                         
   0   0   2        749.61        667.48        21.77 o                         
   1   0   2         70.59         84.01         1.29 o                         
   2   0   2        415.50        394.76         5.20 o                         
   3   0   2          4.32          3.22         0.68 o                         
   4   0   2         61.62         64.12         2.87 o                         
   5   0   2          1.46         -0.49         3.07 o                         
  -4   1   2         27.10         21.29         1.96 o                         
  -3   1   2        135.61        133.57         2.64 o                         
  -2   1   2        550.37        571.74         5.69 o                         
  -1   1   2         87.92        102.81         1.53 o                         
   0   1   2        541.57        517.20        22.33 o                         
   1   1   2         48.52         43.71         0.78 o                         
   2   1   2        113.26        101.82         1.90 o                         
   3   1   2         10.52          9.61         1.40 o                         
   4   1   2         77.39         79.00         4.68 o                         
   5   1   2         48.15         47.42         6.64 o                         
   6   1   2          0.00         -0.49         2.91 o                         
  -5   2   2         29.01         30.26         3.72 o                         
  -4   2   2          0.13          0.16         2.10 o                         
  -3   2   2          4.65          4.29         0.83 o                         
  -2   2   2          3.92          3.12         0.55 o                         
  -1   2   2        773.32        719.82         7.14 o                         
   0   2   2         34.83         30.66         1.94 o                         
   1   2   2      15149.44      15668.00       140.43 o                         
   2   2   2         41.84         42.80         1.33 o                         
   3   2   2         11.18         14.12         0.93 o                         
   4   2   2          0.60          0.49         0.94 o                         
   5   2   2         13.92         11.49         3.56 o                         
   6   2   2          8.79          7.93         3.72 o                         
  -5   3   2         60.96         62.14         6.15 o                         
  -4   3   2          5.22          5.97         1.77 o                         
  -3   3   2       1446.00       1381.53        17.11 o                         
  -2   3   2        215.86        208.03         4.05 o                         
  -1   3   2        130.14        118.36         2.46 o                         
   0   3   2         43.36         49.51         2.64 o                         
   1   3   2        168.50        162.21         2.86 o                         
   2   3   2        161.65        154.19         2.67 o                         
   3   3   2        100.93         93.63         4.79 o                         
   4   3   2        130.42        125.95         3.86 o                         
   5   3   2          0.83          4.72         2.10 o                         
   6   3   2          7.98         16.18         4.69 o                         
  -5   4   2          4.11          2.15         2.59 o                         
  -4   4   2         42.46         55.99         6.15 o                         
  -3   4   2         18.18         19.57         1.58 o                         
  -2   4   2        200.63        187.89         4.13 o                         
  -1   4   2        275.86        244.03         4.93 o                         
   0   4   2         17.40         20.62         2.11 o                         
   1   4   2         98.73        112.75         2.59 o                         
   2   4   2        612.84        645.17         9.93 o                         
   3   4   2          5.67          6.17         0.91 o                         
   4   4   2          4.28          2.98         1.04 o                         
   5   4   2         16.27         18.01         4.21 o                         
  -4   5   2          5.96          6.52         2.30 o                         
  -3   5   2         26.49         27.46         2.58 o                         
  -2   5   2        214.34        206.58         5.25 o                         
  -1   5   2         51.28         52.57         2.83 o                         
   0   5   2          8.76         11.07         1.59 o                         
   1   5   2        224.79        222.40         4.21 o                         
   2   5   2        106.59        105.04         3.25 o                         
   3   5   2          5.30          5.64         0.84 o                         
   4   5   2          3.58          4.38         1.21 o                         
   5   5   2          6.98          5.50         3.24 o                         
  -4   6   2         14.98         23.66         3.77 o                         
  -3   6   2          4.96          3.11         1.91 o                         
  -2   6   2        877.02        892.33        12.65 o                         
  -1   6   2        125.94        122.15         3.21 o                         
   0   6   2          3.64          3.22         1.34 o                         
   1   6   2          8.54          8.89         1.19 o                         
   2   6   2         18.34         20.70         1.91 o                         
   3   6   2         73.29         73.47         4.12 o                         
   4   6   2          1.92          3.99         2.91 o                         
   5   6   2          0.19         -1.79         1.47 o                         
  -3   7   2          9.86          4.76         1.93 o                         
  -2   7   2         40.60         39.50         3.36 o                         
  -1   7   2          3.23          2.16         1.34 o                         
   0   7   2         47.42         42.44         2.77 o                         
   1   7   2          2.89          5.20         1.13 o                         
   2   7   2          6.59          9.08         1.45 o                         
   3   7   2         25.44         26.42         2.97 o                         
   4   7   2          2.08          0.24         1.70 o                         
   5   7   2          0.14          2.31         1.82 o                         
  -3   8   2          0.26          2.86         1.96 o                         
  -2   8   2          6.60         10.78         2.94 o                         
  -1   8   2        111.87        102.26         6.79 o                         
   0   8   2         10.26         10.49         2.40 o                         
   1   8   2          1.83          1.54         1.11 o                         
   2   8   2         29.65         34.14         2.97 o                         
   3   8   2          0.74         -0.02         1.40 o                         
   4   8   2         11.00          9.12         2.34 o                         
  -2   9   2          1.81          2.50         1.92 o                         
  -1   9   2          0.66          2.22         1.80 o                         
   0   9   2          0.09         -0.95         1.52 o                         
   1   9   2          9.68         12.24         2.39 o                         
   2   9   2          9.20          7.13         1.74 o                         
   3   9   2          5.69          5.00         2.35 o                         
   4   9   2          2.37          4.78         2.28 o                         
  -1  10   2          3.53          3.31         2.11 o                         
   0  10   2          0.02         -0.96         1.93 o                         
   1  10   2          2.13          1.57         3.00 o                         
   2  10   2          0.87          4.09         3.88 o                         
   3  10   2          0.46          1.62         3.07 o                         
  -2 -10   3         39.61         40.80         4.47 o                         
  -1 -10   3          0.83         -0.89         2.06 o                         
   0 -10   3          0.53         -0.39         2.28 o                         
  -3  -9   3          2.91         -0.16         2.75 o                         
  -2  -9   3         14.59         12.87         2.29 o                         
  -1  -9   3          4.54          4.32         2.37 o                         
   0  -9   3         10.43         15.92         3.40 o                         
   1  -9   3         13.55         12.78         2.44 o                         
   2  -9   3          0.33          2.10         2.29 o                         
  -4  -8   3          0.87          1.62         2.83 o                         
  -3  -8   3          0.01         -0.74         1.54 o                         
  -2  -8   3         28.23         29.62         5.15 o                         
  -1  -8   3        209.06        198.23         7.90 o                         
   0  -8   3          4.31          1.70         1.95 o                         
   1  -8   3          1.18          0.17         1.34 o                         
   2  -8   3         31.05         43.19         4.46 o                         
   3  -8   3          2.55          3.01         2.44 o                         
  -4  -7   3          1.01          0.99         1.79 o                         
  -3  -7   3          0.89          2.36         2.43 o                         
  -2  -7   3         24.47         22.62         2.44 o                         
  -1  -7   3         62.23         68.51         5.09 o                         
   0  -7   3          0.41          1.71         1.62 o                         
   1  -7   3          5.50          6.51         1.64 o                         
   2  -7   3         47.61         47.01         3.87 o                         
   3  -7   3          2.45          4.04         2.23 o                         
  -5  -6   3         62.59         60.97         8.50 o                         
  -4  -6   3          8.17          5.58         2.06 o                         
  -3  -6   3          0.04          4.29         1.60 o                         
  -2  -6   3         13.79         11.92         2.00 o                         
  -1  -6   3        186.10        186.15         6.63 o                         
   0  -6   3        110.58        111.22         3.81 o                         
   1  -6   3        128.34        134.95         4.53 o                         
   2  -6   3         16.53         17.87         2.58 o                         
   3  -6   3          0.59          0.52         1.77 o                         
   4  -6   3          1.22          3.67         2.46 o                         
  -5  -5   3         23.12         21.93         3.02 o                         
  -4  -5   3          4.84          5.61         1.86 o                         
  -3  -5   3         33.51         31.06         3.11 o                         
  -2  -5   3          4.65          8.25         1.46 o                         
  -1  -5   3          0.64          1.46         1.26 o                         
   0  -5   3        362.26        360.44         7.10 o                         
   1  -5   3         11.03         13.95         2.75 o                         
   2  -5   3          5.08          4.45         1.11 o                         
   3  -5   3         32.66         31.36         3.61 o                         
   4  -5   3         18.45         25.96         3.61 o                         
  -5  -4   3          1.88         -0.39         1.55 o                         
  -4  -4   3        280.62        281.52        10.28 o                         
  -3  -4   3         33.69         41.14         2.72 o                         
  -2  -4   3          3.15          2.85         0.83 o                         
  -1  -4   3        403.82        410.99         6.73 o                         
   0  -4   3          9.93          9.94         1.26 o                         
   1  -4   3          1.29          5.14         1.04 o                         
   2  -4   3        144.21        136.88         3.42 o                         
   3  -4   3         10.05         11.58         1.43 o                         
   4  -4   3          2.63          4.83         1.86 o                         
   5  -4   3          5.04          7.10         2.53 o                         
  -5  -3   3          5.66          5.99         3.72 o                         
  -4  -3   3          9.54          7.93         1.47 o                         
  -3  -3   3          3.64          2.67         0.80 o                         
  -2  -3   3          0.28         -0.24         0.52 o                         
  -1  -3   3          1.99          5.90         0.90 o                         
   0  -3   3        141.61        142.15         2.95 o                         
   1  -3   3        175.87        162.13         3.98 o                         
   2  -3   3         63.17         73.15         2.26 o                         
   3  -3   3         13.89         13.87         1.45 o                         
   4  -3   3        141.53        141.87         5.95 o                         
   5  -3   3          1.03          4.28         2.75 o                         
  -5  -2   3         18.51         17.96         4.53 o                         
  -4  -2   3         26.50         27.44         2.32 o                         
  -3  -2   3          9.58          9.65         0.99 o                         
  -2  -2   3        154.85        149.55         2.52 o                         
  -1  -2   3         44.28         63.18         2.01 o                         
   0  -2   3          0.76         -0.10         0.52 o                         
   1  -2   3        417.21        403.58         5.47 o                         
   2  -2   3         71.89         95.72         2.40 o                         
   3  -2   3          8.14         11.95         1.32 o                         
   4  -2   3        158.91        157.40        22.98 o                         
   5  -2   3          9.52          8.22         2.06 o                         
  -5  -1   3         24.77         23.79         5.18 o                         
  -4  -1   3         25.50         22.72         1.89 o                         
  -3  -1   3        129.50        129.23         4.59 o                         
  -2  -1   3         11.75         20.14         1.00 o                         
  -1  -1   3          0.34          0.03         0.36 o                         
   0  -1   3       1235.32       1306.77        15.32 o                         
   1  -1   3          7.72         10.54         0.79 o                         
   2  -1   3          0.07          1.26         0.53 o                         
   3  -1   3        146.86        138.01         3.60 o                         
   4  -1   3         32.70         30.78         2.25 o                         
   5  -1   3          2.22         -2.31         2.99 o                         
  -5   0   3          3.31          6.15         3.72 o                         
  -4   0   3        100.17         95.00         3.14 o                         
  -3   0   3          0.01         -0.57         0.47 o                         
  -2   0   3        658.53        649.05         6.37 o                         
  -1   0   3       1573.60       1604.33        14.40 o                         
   0   0   3        730.94        726.61         7.56 o                         
   1   0   3        471.02        498.39         5.57 o                         
   2   0   3         81.69         73.65         1.82 o                         
   3   0   3         44.83         42.28         1.61 o                         
   4   0   3         54.96         59.75         2.59 o                         
   5   0   3        466.22        454.75        18.61 o                         
  -5   1   3         11.46         16.83         3.07 o                         
  -4   1   3         90.22         75.34         3.50 o                         
  -3   1   3          7.32          8.55         0.93 o                         
  -2   1   3         76.89        104.65         1.91 o                         
  -1   1   3        482.87        495.64         5.17 o                         
   0   1   3          1.45          4.14         0.58 o                         
   1   1   3       8912.23       9755.61        90.03 o                         
   2   1   3         22.23         20.84         0.89 o                         
   3   1   3         24.57         21.04         1.05 o                         
   4   1   3          0.70          0.64         1.13 o                         
   5   1   3          7.72         13.11         3.88 o                         
   6   1   3          0.76          3.07         3.07 o                         
  -5   2   3         14.27         20.55         3.56 o                         
  -4   2   3          2.00          2.29         1.40 o                         
  -3   2   3         18.15         21.56         1.63 o                         
  -2   2   3        392.91        364.03         5.09 o                         
  -1   2   3          2.70          0.55         0.54 o                         
   0   2   3         23.02         23.71         1.89 o                         
   1   2   3       1399.26       1394.83        12.50 o                         
   2   2   3        587.64        584.86         6.65 o                         
   3   2   3         36.25         35.19         1.61 o                         
   4   2   3         15.54         16.50         2.34 o                         
   5   2   3         45.75         40.62         5.66 o                         
   6   2   3         19.51         14.57         4.53 o                         
  -5   3   3          4.80          3.88         2.59 o                         
  -4   3   3          0.02          0.14         1.40 o                         
  -3   3   3         98.12        102.49         3.10 o                         
  -2   3   3        142.00        146.92         3.57 o                         
  -1   3   3        340.55        350.47         6.04 o                         
   0   3   3        383.89        377.92         8.12 o                         
   1   3   3         14.37         26.07         0.94 o                         
   2   3   3         32.01         35.96         2.18 o                         
   3   3   3          6.61          5.43         0.77 o                         
   4   3   3         27.36         31.36         1.79 o                         
   5   3   3          0.16          0.16         1.94 o                         
   6   3   3         28.45         28.81         5.50 o                         
  -4   4   3        137.25        138.69         8.25 o                         
  -3   4   3          3.06          5.57         1.35 o                         
  -2   4   3        214.03        184.20         3.76 o                         
  -1   4   3        153.48        161.88         3.40 o                         
   0   4   3         11.41          8.85         2.01 o                         
   1   4   3         98.76         95.25         2.57 o                         
   2   4   3       2452.71       2402.51        38.66 o                         
   3   4   3         15.55         17.03         2.03 o                         
   4   4   3         22.01         21.69         1.86 o                         
   5   4   3          0.03         -0.24         3.16 o                         
  -4   5   3          0.27          2.02         1.94 o                         
  -3   5   3         17.60         11.25         2.35 o                         
  -2   5   3        584.42        559.75         8.85 o                         
  -1   5   3          6.11          5.85         1.03 o                         
   0   5   3         73.63         64.11         3.36 o                         
   1   5   3          7.25          9.03         1.15 o                         
   2   5   3          0.05         -1.21         0.90 o                         
   3   5   3         17.37         13.29         1.13 o                         
   4   5   3          4.89          4.43         1.81 o                         
   5   5   3         21.35          9.39         4.05 o                         
  -4   6   3          8.61         10.05         3.06 o                         
  -3   6   3          0.44         -0.02         1.52 o                         
  -2   6   3         10.27         13.91         1.73 o                         
  -1   6   3        236.40        227.47         8.60 o                         
   0   6   3         45.95         50.45         2.42 o                         
   1   6   3        147.85        140.88         5.16 o                         
   2   6   3         31.38         33.80         2.94 o                         
   3   6   3         11.73         10.93         2.06 o                         
   4   6   3          0.78          2.17         1.44 o                         
   5   6   3          4.00          1.00         1.62 o                         
  -3   7   3         29.04         34.12         4.34 o                         
  -2   7   3          1.58          1.77         1.26 o                         
  -1   7   3         10.59         13.02         1.40 o                         
   0   7   3         17.36         17.85         1.75 o                         
   1   7   3         78.90         83.15         2.88 o                         
   2   7   3         28.70         23.14         2.21 o                         
   3   7   3         13.52         14.90         2.34 o                         
   4   7   3          0.78         -0.73         2.18 o                         
   5   7   3          1.04          1.59         1.79 o                         
  -3   8   3          8.49          3.23         2.41 o                         
  -2   8   3         50.46         46.92         3.40 o                         
  -1   8   3         34.56         29.03         2.66 o                         
   0   8   3          0.01          0.09         1.00 o                         
   1   8   3         20.02         18.92         1.80 o                         
   2   8   3         10.11         13.65         1.95 o                         
   3   8   3          0.40         -0.21         1.20 o                         
   4   8   3          6.39          6.26         2.17 o                         
  -2   9   3          2.20          0.83         1.77 o                         
  -1   9   3          1.21          1.68         1.86 o                         
   0   9   3         48.31         46.02         4.01 o                         
   1   9   3          3.51          3.57         2.48 o                         
   2   9   3         42.16         42.05         4.63 o                         
   3   9   3          7.16         10.84         3.72 o                         
   4   9   3          0.24         -1.62         2.59 o                         
  -1  10   3         12.13         12.63         2.72 o                         
   0  10   3          6.91          4.22         3.97 o                         
   1  10   3          7.25          9.30         3.02 o                         
   2  10   3          0.13          1.60         2.35 o                         
   3  10   3          0.25         -3.88         2.59 o                         
  -1 -10   4          4.76          4.94         2.69 o                         
   0 -10   4          0.07         -0.32         2.52 o                         
  -3  -9   4          0.96          2.02         1.95 o                         
  -2  -9   4          0.15          0.09         1.89 o                         
  -1  -9   4         10.65         10.06         2.79 o                         
   0  -9   4          3.27          6.41         2.60 o                         
   1  -9   4          0.16          1.73         1.71 o                         
  -4  -8   4          3.80          6.68         4.69 o                         
  -3  -8   4          1.13          2.24         1.86 o                         
  -2  -8   4          5.48          3.93         2.66 o                         
  -1  -8   4        178.24        180.64        21.69 o                         
   0  -8   4          0.55         -1.33         1.66 o                         
   1  -8   4         29.83         30.98         4.14 o                         
   2  -8   4         10.87         13.76         2.41 o                         
  -4  -7   4          5.04          5.31         2.43 o                         
  -3  -7   4          8.53          8.51         2.75 o                         
  -2  -7   4          2.26          0.94         1.30 o                         
  -1  -7   4         11.07          9.95         3.80 o                         
   0  -7   4         14.50         20.04         2.97 o                         
   1  -7   4         19.21         17.44         2.75 o                         
   2  -7   4         65.15         56.05         4.07 o                         
   3  -7   4         27.64         35.60         6.15 o                         
  -5  -6   4          1.83          1.92         2.14 o                         
  -4  -6   4         21.65         20.17         3.07 o                         
  -3  -6   4          1.08         -0.35         1.24 o                         
  -2  -6   4         53.14         59.88         3.55 o                         
  -1  -6   4         33.85         40.77         3.83 o                         
   0  -6   4        180.09        176.48         6.75 o                         
   1  -6   4          0.12          0.45         1.27 o                         
   2  -6   4         10.72         12.92         2.18 o                         
   3  -6   4          8.41         13.35         2.80 o                         
   4  -6   4          9.95         12.11         2.80 o                         
  -5  -5   4          0.67          0.13         1.82 o                         
  -4  -5   4          3.98          4.18         1.75 o                         
  -3  -5   4          6.09          6.32         1.26 o                         
  -2  -5   4          9.34         14.71         1.82 o                         
  -1  -5   4         13.33         12.99         1.48 o                         
   0  -5   4        115.79        120.99         8.90 o                         
   1  -5   4          0.35         -0.43         0.93 o                         
   2  -5   4         92.67         82.07         2.81 o                         
   3  -5   4         43.86         40.34         8.01 o                         
   4  -5   4          3.17          1.15         2.01 o                         
  -5  -4   4          0.85          3.98         1.82 o                         
  -4  -4   4          1.38          2.15         1.35 o                         
  -3  -4   4          0.40          2.44         0.84 o                         
  -2  -4   4        156.99        148.51         3.53 o                         
  -1  -4   4        108.78        109.42         4.53 o                         
   0  -4   4          0.16         -1.13         0.92 o                         
   1  -4   4        128.69        140.40         4.56 o                         
   2  -4   4         75.03         64.09         2.53 o                         
   3  -4   4         76.89         68.01         3.36 o                         
   4  -4   4         22.17         19.85         3.11 o                         
   5  -4   4          5.41          2.19         2.59 o                         
  -5  -3   4          0.07          1.51         2.59 o                         
  -4  -3   4         14.93         13.94         2.33 o                         
  -3  -3   4        138.49        129.45         2.99 o                         
  -2  -3   4         58.37         55.38         2.11 o                         
  -1  -3   4       1533.77       1742.65        23.00 o                         
   0  -3   4        635.08        625.75        12.36 o                         
   1  -3   4          3.97          4.96         0.99 o                         
   2  -3   4        146.38        139.81         3.17 o                         
   3  -3   4         73.01         72.98         2.99 o                         
   4  -3   4         47.06         44.87         4.61 o                         
   5  -3   4         19.38         23.79         5.42 o                         
  -5  -2   4         44.96         56.32         7.61 o                         
  -4  -2   4         16.46         16.57         1.96 o                         
  -3  -2   4          4.96          3.45         0.87 o                         
  -2  -2   4          7.12          5.76         0.80 o                         
  -1  -2   4        120.97        129.13         3.30 o                         
   0  -2   4        201.06        202.37         4.22 o                         
   1  -2   4        256.63        237.64         4.83 o                         
   2  -2   4        611.44        627.67        10.04 o                         
   3  -2   4          3.97          3.58         1.02 o                         
   4  -2   4         76.87         73.53         4.69 o                         
   5  -2   4         11.77         10.87         3.80 o                         
  -5  -1   4          0.10         -0.39         2.35 o                         
  -4  -1   4         43.43         46.49         3.06 o                         
  -3  -1   4          1.74          2.15         0.54 o                         
  -2  -1   4         94.50         98.02         1.91 o                         
  -1  -1   4        350.13        387.45         5.56 o                         
   0  -1   4       1486.28       1512.01        16.64 o                         
   1  -1   4        172.00        149.34         3.39 o                         
   2  -1   4        720.96        781.73         8.66 o                         
   3  -1   4          0.48          0.31         0.49 o                         
   4  -1   4          0.33          0.45         0.92 o                         
   5  -1   4         70.65         66.14         3.99 o                         
  -5   0   4         38.20         33.36         3.46 o                         
  -4   0   4         51.95         48.62         3.09 o                         
  -3   0   4         19.67         20.51         1.39 o                         
  -2   0   4       1251.73       1322.70        11.83 o                         
  -1   0   4         93.88         87.49         2.22 o                         
   0   0   4        375.63        393.12         7.47 o                         
   1   0   4        173.47        190.60         2.92 o                         
   2   0   4        320.95        320.52         4.27 o                         
   3   0   4         17.36         16.72         1.23 o                         
   4   0   4         39.20         38.24         3.67 o                         
   5   0   4         19.47         21.05         3.18 o                         
  -5   1   4          6.84          5.66         3.24 o                         
  -4   1   4        129.86        120.15         5.47 o                         
  -3   1   4        507.41        483.49         7.41 o                         
  -2   1   4         18.94         26.02         1.25 o                         
  -1   1   4       1356.07       1429.08        16.03 o                         
   0   1   4        226.20        246.62         5.66 o                         
   1   1   4         49.79         55.21         1.40 o                         
   2   1   4        188.82        177.36         3.20 o                         
   3   1   4        280.46        285.51         4.60 o                         
   4   1   4          2.56          2.34         0.84 o                         
   5   1   4          0.10          1.31         1.54 o                         
  -5   2   4         44.24         57.13         5.83 o                         
  -4   2   4         57.61         56.51         4.22 o                         
  -3   2   4          4.42          4.88         0.92 o                         
  -2   2   4        110.26        101.12         2.42 o                         
  -1   2   4       3083.16       3339.13        35.70 o                         
   0   2   4        384.40        405.36         8.30 o                         
   1   2   4         42.41         47.61         1.33 o                         
   2   2   4        211.25        217.15         3.43 o                         
   3   2   4         16.50         18.02         1.36 o                         
   4   2   4         24.81         25.75         1.80 o                         
   5   2   4          0.69          1.13         2.10 o                         
   6   2   4         31.60         39.81         6.80 o                         
  -5   3   4         23.24         22.98         4.37 o                         
  -4   3   4         25.94         26.33         3.19 o                         
  -3   3   4         30.13         32.10         2.19 o                         
  -2   3   4          2.82          3.44         0.86 o                         
  -1   3   4        795.46        829.79        13.90 o                         
   0   3   4          1.11          0.18         1.13 o                         
   1   3   4         52.60         48.72         3.55 o                         
   2   3   4        188.45        201.96         3.67 o                         
   3   3   4         53.49         49.79         2.31 o                         
   4   3   4          2.09          2.52         1.54 o                         
   5   3   4         21.35         28.64         4.69 o                         
   6   3   4          0.66          2.75         2.75 o                         
  -4   4   4          0.34          3.37         2.83 o                         
  -3   4   4          1.62          1.32         1.24 o                         
  -2   4   4         27.04         24.55         1.88 o                         
  -1   4   4        181.77        185.87         4.33 o                         
   0   4   4         26.66         24.89         2.44 o                         
   1   4   4         33.20         39.50         1.82 o                         
   2   4   4        504.68        487.98         8.09 o                         
   3   4   4         21.38         21.13         1.20 o                         
   4   4   4          1.57          4.03         1.12 o                         
   5   4   4         11.62         14.73         3.56 o                         
  -4   5   4        106.35        113.78         6.05 o                         
  -3   5   4         44.46         50.19         4.35 o                         
  -2   5   4        610.82        599.36        10.80 o                         
  -1   5   4         92.09         89.07         2.92 o                         
   0   5   4        202.72        206.38         6.58 o                         
   1   5   4          1.97          3.11         1.04 o                         
   2   5   4         30.33         31.71         3.39 o                         
   3   5   4         41.77         48.63         2.01 o                         
   4   5   4          0.71          1.39         0.98 o                         
   5   5   4         34.40         31.72         3.06 o                         
  -4   6   4         74.48         75.90         8.74 o                         
  -3   6   4          1.33          2.67         1.83 o                         
  -2   6   4          0.14          0.55         1.85 o                         
  -1   6   4          9.39          9.49         2.23 o                         
   0   6   4          8.51         12.04         2.17 o                         
   1   6   4         98.10        102.56         3.08 o                         
   2   6   4         11.62         12.52         3.33 o                         
   3   6   4         19.53         21.72         5.34 o                         
   4   6   4          3.23          4.37         1.55 o                         
   5   6   4          2.55          1.75         2.18 o                         
  -3   7   4         11.48         12.14         4.05 o                         
  -2   7   4          0.21         -1.08         1.27 o                         
  -1   7   4        106.12        100.19         4.16 o                         
   0   7   4         78.49         77.85         3.57 o                         
   1   7   4          8.31          9.54         1.41 o                         
   2   7   4         69.44         61.11         5.05 o                         
   3   7   4          0.40          0.97         1.31 o                         
   4   7   4         10.73          9.07         2.83 o                         
   5   7   4          0.74          2.41         2.02 o                         
  -3   8   4          1.11          2.59         2.68 o                         
  -2   8   4         30.65         33.18         3.49 o                         
  -1   8   4        156.64        175.07         5.86 o                         
   0   8   4          1.59          1.03         1.94 o                         
   1   8   4          5.15          9.00         2.37 o                         
   2   8   4         20.11         22.81         2.26 o                         
   3   8   4          1.22          1.55         1.54 o                         
   4   8   4         24.56         23.14         3.20 o                         
  -2   9   4          0.00          1.66         2.34 o                         
  -1   9   4         17.94         15.65         3.29 o                         
   0   9   4         39.20         38.35         4.63 o                         
   1   9   4          0.08         -0.82         1.89 o                         
   2   9   4          6.80          7.90         2.57 o                         
   3   9   4         10.40          8.42         3.56 o                         
   4   9   4          0.58         -2.27         2.59 o                         
  -1  10   4          8.91         11.50         3.20 o                         
   0  10   4         29.66         27.77         4.46 o                         
   1  10   4          9.84         10.90         3.22 o                         
   2  10   4          3.90          2.02         2.51 o                         
   3  10   4          1.51          2.75         3.24 o                         
  -2  -9   5          0.66         -0.92         1.82 o                         
  -1  -9   5          4.39          3.34         2.37 o                         
   0  -9   5         25.59         34.96         4.69 o                         
   1  -9   5          1.52          1.70         2.29 o                         
  -3  -8   5          1.15          3.10         1.89 o                         
  -2  -8   5          0.65         -0.06         1.46 o                         
  -1  -8   5         19.91         14.06         3.13 o                         
   0  -8   5          3.42          2.37         4.05 o                         
   1  -8   5          4.63          7.62         2.00 o                         
   2  -8   5          7.99          8.15         2.39 o                         
  -4  -7   5          1.77          3.46         2.18 o                         
  -3  -7   5         36.18         36.14         3.99 o                         
  -2  -7   5          1.36         -0.26         1.37 o                         
  -1  -7   5         81.27         81.57         5.83 o                         
   0  -7   5         25.28         28.04         3.60 o                         
   1  -7   5          6.52          9.92         1.88 o                         
   2  -7   5         45.26         43.56         5.10 o                         
   3  -7   5          7.58          9.61         2.85 o                         
  -4  -6   5          2.18          2.59         1.95 o                         
  -3  -6   5          0.05          0.40         1.66 o                         
  -2  -6   5          7.35          9.06         1.47 o                         
  -1  -6   5          1.69          2.44         1.45 o                         
   0  -6   5         76.33         79.63         5.49 o                         
   1  -6   5         20.77         19.76         2.34 o                         
   2  -6   5         36.16         41.56         3.58 o                         
   3  -6   5          5.89          7.90         2.28 o                         
   4  -6   5          7.07          3.68         2.39 o                         
  -5  -5   5          0.51         -1.39         1.86 o                         
  -4  -5   5        114.02        110.37         5.15 o                         
  -3  -5   5         58.01         64.65         3.35 o                         
  -2  -5   5          4.70          2.22         0.98 o                         
  -1  -5   5        115.13        118.91         3.61 o                         
   0  -5   5          5.79          8.56         1.71 o                         
   1  -5   5         54.72         49.10         4.71 o                         
   2  -5   5         12.43         11.71         1.37 o                         
   3  -5   5        224.46        179.39        10.76 o                         
   4  -5   5          6.56          2.34         2.05 o                         
  -5  -4   5          4.56          3.78         2.06 o                         
  -4  -4   5        158.93        140.26         4.90 o                         
  -3  -4   5          0.33          2.39         1.06 o                         
  -2  -4   5          2.29          0.42         0.66 o                         
  -1  -4   5         85.21         96.54         6.93 o                         
   0  -4   5         71.82         69.34         3.72 o                         
   1  -4   5        186.05        185.50         4.94 o                         
   2  -4   5         13.77         11.52         1.20 o                         
   3  -4   5          4.64          3.94         1.67 o                         
   4  -4   5          5.56          7.56         4.13 o                         
  -5  -3   5          1.45          1.15         1.33 o                         
  -4  -3   5        110.32         96.62         4.13 o                         
  -3  -3   5        135.21        139.24         3.62 o                         
  -2  -3   5         35.30         27.13         1.63 o                         
  -1  -3   5         79.55         66.84         2.55 o                         
   0  -3   5        125.64        118.89         4.46 o                         
   1  -3   5         91.96         84.85         3.08 o                         
   2  -3   5          5.77          4.39         0.79 o                         
   3  -3   5         88.67         86.93         3.41 o                         
   4  -3   5          3.56          1.98         2.10 o                         
   5  -3   5         14.93         22.78         3.31 o                         
  -5  -2   5          2.20          3.74         1.54 o                         
  -4  -2   5          3.91          6.12         1.51 o                         
  -3  -2   5        581.69        571.47         7.76 o                         
  -2  -2   5        162.03        164.53         3.23 o                         
  -1  -2   5        159.67        162.97         3.98 o                         
   0  -2   5        199.29        208.30         4.21 o                         
   1  -2   5        202.02        175.67         4.24 o                         
   2  -2   5        324.83        365.36         7.00 o                         
   3  -2   5         38.56         40.42         5.64 o                         
   4  -2   5         62.47         60.23         4.43 o                         
   5  -2   5          1.15         -0.38         2.75 o                         
  -5  -1   5          4.17          0.55         2.35 o                         
  -4  -1   5         68.61         74.60         3.68 o                         
  -3  -1   5          5.17          3.88         0.85 o                         
  -2  -1   5        128.22        128.91         2.56 o                         
  -1  -1   5         50.24         38.82         1.92 o                         
   0  -1   5       1151.24       1150.23        13.10 o                         
   1  -1   5        574.82        577.95         9.06 o                         
   2  -1   5        286.84        260.80         4.34 o                         
   3  -1   5        157.94        151.00         3.01 o                         
   4  -1   5          0.77          0.34         1.22 o                         
   5  -1   5         30.41         31.20         3.21 o                         
  -5   0   5          2.05          3.02         1.62 o                         
  -4   0   5          4.55          8.60         1.68 o                         
  -3   0   5          0.14          1.36         0.67 o                         
  -2   0   5        351.46        336.70         4.60 o                         
  -1   0   5          6.29          4.31         0.68 o                         
   0   0   5         37.26         40.33         2.11 o                         
   1   0   5        144.87        143.00         3.30 o                         
   2   0   5          9.14         11.72         1.05 o                         
   3   0   5        145.02        161.88         5.58 o                         
   4   0   5          3.42          4.11         1.09 o                         
   5   0   5          9.72         13.27         4.21 o                         
  -5   1   5          4.42          7.65         2.02 o                         
  -4   1   5          0.94          0.36         1.09 o                         
  -3   1   5         34.43         38.99         2.10 o                         
  -2   1   5         87.29        102.76         2.69 o                         
  -1   1   5         13.63         31.53         1.92 o                         
   0   1   5        278.15        285.34         6.58 o                         
   1   1   5        120.45        137.48         3.27 o                         
   2   1   5         98.68         99.95         2.36 o                         
   3   1   5        228.44        226.31         4.15 o                         
   4   1   5         10.81         13.03         1.42 o                         
   5   1   5         22.81         24.02         3.18 o                         
  -5   2   5         13.26         14.45         2.91 o                         
  -4   2   5         18.67         18.50         2.29 o                         
  -3   2   5        131.35        109.74         2.93 o                         
  -2   2   5         99.23         79.92         2.23 o                         
  -1   2   5         54.08         56.54         2.12 o                         
   0   2   5        517.89        523.60        16.67 o                         
   1   2   5          5.68          6.28         1.00 o                         
   2   2   5          7.63         10.55         0.97 o                         
   3   2   5          0.50         -0.05         0.68 o                         
   4   2   5         14.97         14.77         1.56 o                         
   5   2   5          0.05         -2.10         1.78 o                         
  -5   3   5          1.57          0.65         3.07 o                         
  -4   3   5         66.28         64.48         8.90 o                         
  -3   3   5          0.13          2.67         1.40 o                         
  -2   3   5         32.55         30.81         1.72 o                         
  -1   3   5         42.82         37.68         1.50 o                         
   0   3   5        968.61        948.27        22.82 o                         
   1   3   5          0.23          0.59         0.48 o                         
   2   3   5       2508.90       2659.49        28.73 o                         
   3   3   5         28.75         24.80         2.01 o                         
   4   3   5          2.27          1.38         1.54 o                         
   5   3   5          2.35          5.34         2.75 o                         
  -4   4   5          6.11          8.73         4.13 o                         
  -3   4   5          0.04          0.87         1.40 o                         
  -2   4   5        294.61        268.20         7.50 o                         
  -1   4   5          9.05         10.79         2.20 o                         
   0   4   5         43.14         42.22         3.64 o                         
   1   4   5         24.75         23.95         2.67 o                         
   2   4   5        238.52        242.52         4.83 o                         
   3   4   5         43.13         38.20         2.09 o                         
   4   4   5         17.93         20.19         3.32 o                         
   5   4   5          2.43          7.28         2.91 o                         
  -4   5   5          0.21          0.49         1.72 o                         
  -3   5   5         57.54         64.75         4.98 o                         
  -2   5   5        115.86        119.99         3.70 o                         
  -1   5   5        260.72        261.45         5.42 o                         
   0   5   5         44.06         45.42         3.72 o                         
   1   5   5         15.91         13.41         2.17 o                         
   2   5   5         73.00         77.12         2.83 o                         
   3   5   5         85.10         83.83         5.23 o                         
   4   5   5          0.25         -0.81         1.26 o                         
   5   5   5          0.90          1.94         1.94 o                         
  -4   6   5         27.24         38.70         4.69 o                         
  -3   6   5        118.85        131.86        13.59 o                         
  -2   6   5          5.24          5.42         1.49 o                         
  -1   6   5         10.82          8.14         2.10 o                         
   0   6   5         29.07         29.61         3.80 o                         
   1   6   5         21.90         18.61         2.69 o                         
   2   6   5          0.55          1.04         1.08 o                         
   3   6   5        431.66        384.51         9.53 o                         
   4   6   5          3.59          3.21         1.77 o                         
   5   6   5          0.02         -0.32         2.10 o                         
  -3   7   5         39.74         41.92         6.96 o                         
  -2   7   5          0.07          0.88         1.26 o                         
  -1   7   5        750.84        751.90        24.92 o                         
   0   7   5         53.01         52.60         6.80 o                         
   1   7   5          0.20         -1.97         1.31 o                         
   2   7   5          3.61          8.10         3.44 o                         
   3   7   5          5.80          5.31         1.77 o                         
   4   7   5          2.51          3.71         1.86 o                         
   5   7   5          0.54          2.97         2.02 o                         
  -2   8   5         19.46         19.15         4.77 o                         
  -1   8   5          0.00          4.20         2.28 o                         
   0   8   5         74.04         75.12         5.95 o                         
   1   8   5         26.19         30.88         4.94 o                         
   2   8   5          2.20          2.66         4.77 o                         
   3   8   5          2.88          4.69         2.91 o                         
   4   8   5         20.96         20.00         3.15 o                         
  -2   9   5          2.71          2.75         3.72 o                         
  -1   9   5         11.35         10.60         3.09 o                         
   0   9   5         35.33         31.14         5.10 o                         
   1   9   5          0.07         -0.45         1.89 o                         
   2   9   5          4.53          1.19         1.98 o                         
   3   9   5          0.37          9.87         3.72 o                         
   4   9   5          1.52          0.81         2.91 o                         
  -1  10   5          1.77          1.67         2.56 o                         
   0  10   5         30.21         39.88         6.64 o                         
   1  10   5          4.04          4.55         3.40 o                         
   2  10   5          0.18          0.18         2.25 o                         
   3  10   5          1.25          0.49         2.75 o                         
  -2  -9   6          0.02         -2.48         2.00 o                         
  -1  -9   6         43.58         55.00         5.66 o                         
   0  -9   6          2.97          5.02         4.61 o                         
   1  -9   6          3.10          7.66         3.03 o                         
  -3  -8   6          0.08          1.86         2.06 o                         
  -2  -8   6          2.72          3.76         2.22 o                         
  -1  -8   6          4.56          7.24         3.16 o                         
   0  -8   6          4.45          3.93         2.83 o                         
   1  -8   6          7.35          8.42         2.79 o                         
   2  -8   6          0.18          1.98         1.76 o                         
  -4  -7   6          1.68         -0.59         1.91 o                         
  -3  -7   6          0.26          0.48         2.02 o                         
  -2  -7   6          0.14         -0.02         1.33 o                         
  -1  -7   6         21.62         13.77         2.98 o                         
   0  -7   6        149.67        155.76         7.27 o                         
   1  -7   6          4.45          4.46         2.15 o                         
   2  -7   6          2.34          3.90         1.68 o                         
   3  -7   6          9.34         15.23         3.15 o                         
  -4  -6   6          2.09          3.26         2.00 o                         
  -3  -6   6          8.05         10.82         1.93 o                         
  -2  -6   6         24.56         25.07         2.38 o                         
  -1  -6   6          4.86          4.87         1.16 o                         
   0  -6   6        599.59        625.10        15.05 o                         
   1  -6   6          7.60          6.70         1.72 o                         
   2  -6   6          9.96          8.69         1.93 o                         
   3  -6   6          1.89          7.14         3.32 o                         
  -4  -5   6        122.55        127.05         6.11 o                         
  -3  -5   6          3.91          2.24         1.49 o                         
  -2  -5   6          0.06          1.34         0.74 o                         
  -1  -5   6         52.95         49.13         2.62 o                         
   0  -5   6        233.15        265.64         8.41 o                         
   1  -5   6          9.87          7.68         1.66 o                         
   2  -5   6         98.03        106.31         5.27 o                         
   3  -5   6          0.10          0.11         1.47 o                         
   4  -5   6          5.01          5.16         2.99 o                         
  -5  -4   6         13.22         12.52         2.28 o                         
  -4  -4   6          4.19          3.67         1.50 o                         
  -3  -4   6         71.95         70.94         3.45 o                         
  -2  -4   6         73.75         77.35         2.54 o                         
  -1  -4   6         37.21         44.60         2.31 o                         
   0  -4   6        160.46        166.30         9.79 o                         
   1  -4   6        697.39        661.71        11.51 o                         
   2  -4   6         10.48         10.17         2.13 o                         
   3  -4   6          3.56          4.51         2.00 o                         
   4  -4   6         25.27         24.38         3.72 o                         
  -5  -3   6          0.91          2.23         1.51 o                         
  -4  -3   6          4.67          5.21         1.69 o                         
  -3  -3   6        301.17        308.24         6.52 o                         
  -2  -3   6         34.80         41.63         2.10 o                         
  -1  -3   6          0.36          2.82         0.99 o                         
   0  -3   6        156.23        146.56         3.73 o                         
   1  -3   6         82.84         77.49         3.05 o                         
   2  -3   6          2.24          2.01         1.97 o                         
   3  -3   6          0.00         -0.59         0.96 o                         
   4  -3   6          0.08          2.88         2.35 o                         
   5  -3   6          0.10          3.00         2.05 o                         
  -5  -2   6          7.28          9.77         2.06 o                         
  -4  -2   6          0.21          2.02         1.30 o                         
  -3  -2   6        278.21        268.60         5.72 o                         
  -2  -2   6         65.28         63.07         2.16 o                         
  -1  -2   6        179.50        193.71         5.68 o                         
   0  -2   6        152.04        165.47         3.79 o                         
   1  -2   6         57.93         56.30         2.56 o                         
   2  -2   6         12.35         12.76         1.58 o                         
   3  -2   6         43.31         45.77         2.83 o                         
   4  -2   6          2.23          2.54         1.49 o                         
   5  -2   6          0.63          2.03         1.82 o                         
  -5  -1   6          6.27          8.92         2.01 o                         
  -4  -1   6         26.61         28.92         2.66 o                         
  -3  -1   6        168.90        167.53         3.65 o                         
  -2  -1   6         19.96         19.24         1.86 o                         
  -1  -1   6        334.97        288.48         7.52 o                         
   0  -1   6        566.24        676.60        12.51 o                         
   1  -1   6        158.79        156.49         4.86 o                         
   2  -1   6        140.64        137.81         5.05 o                         
   3  -1   6          7.18          6.54         1.17 o                         
   4  -1   6          8.44          6.80         1.83 o                         
   5  -1   6         44.51         46.33         5.83 o                         
  -5   0   6         27.70         28.55         2.93 o                         
  -4   0   6         71.92         69.23         4.10 o                         
  -3   0   6        131.58        131.86         2.99 o                         
  -2   0   6        324.78        308.14         5.34 o                         
  -1   0   6         17.04         20.13         2.15 o                         
   0   0   6        130.44        130.14         3.24 o                         
   1   0   6        586.36        604.00        11.73 o                         
   2   0   6         14.26         15.10         1.43 o                         
   3   0   6         58.52         55.59         2.53 o                         
   4   0   6         21.49         21.63         3.95 o                         
   5   0   6          4.71          8.86         2.10 o                         
  -5   1   6          0.79          0.71         1.68 o                         
  -4   1   6          3.48          7.96         1.65 o                         
  -3   1   6         15.35         22.43         1.74 o                         
  -2   1   6          1.04          0.84         1.06 o                         
  -1   1   6        260.73        253.24         4.41 o                         
   0   1   6         19.35         15.03         1.77 o                         
   1   1   6        394.70        414.19         8.81 o                         
   2   1   6          0.35          0.54         0.65 o                         
   3   1   6         11.85         15.34         1.18 o                         
   4   1   6          2.69          2.98         1.58 o                         
   5   1   6          5.21          6.96         3.24 o                         
  -5   2   6          9.86          6.77         2.45 o                         
  -4   2   6         23.24         23.21         2.59 o                         
  -3   2   6        190.59        165.70         4.91 o                         
  -2   2   6          2.79          1.26         0.69 o                         
  -1   2   6        479.89        516.36         7.40 o                         
   0   2   6         83.55         74.25         3.37 o                         
   1   2   6         13.46         20.68         2.11 o                         
   2   2   6         45.91         61.35         4.29 o                         
   3   2   6         87.34         84.48         2.97 o                         
   4   2   6          0.13          1.33         0.92 o                         
   5   2   6          3.63          5.04         3.64 o                         
  -4   3   6         61.98         69.31         5.32 o                         
  -3   3   6         60.71         39.79         2.95 o                         
  -2   3   6        281.02        250.56         4.89 o                         
  -1   3   6         63.87         53.59         2.71 o                         
   0   3   6        107.24        118.89         7.28 o                         
   1   3   6         12.51         10.79         0.95 o                         
   2   3   6        243.34        258.22         8.42 o                         
   3   3   6          7.80          9.06         1.05 o                         
   4   3   6          9.32         11.84         1.79 o                         
   5   3   6          2.30          5.50         2.59 o                         
  -4   4   6         29.38         37.82         4.08 o                         
  -3   4   6         76.63         80.79         6.64 o                         
  -2   4   6        103.99         96.78         6.24 o                         
  -1   4   6         11.26         13.26         2.11 o                         
   0   4   6       1094.01       1084.94        24.36 o                         
   1   4   6        291.00        308.29         5.93 o                         
   2   4   6         15.00         14.90         1.47 o                         
   3   4   6         63.51         68.65         2.59 o                         
   4   4   6          1.91          2.03         1.24 o                         
   5   4   6          2.67          1.90         1.86 o                         
  -4   5   6         97.30        110.25         6.60 o                         
  -3   5   6         21.36         20.54         3.06 o                         
  -2   5   6         50.89         48.93         3.38 o                         
  -1   5   6         78.87         77.86         4.67 o                         
   0   5   6         50.51         50.82         4.12 o                         
   1   5   6          2.88          2.99         3.16 o                         
   2   5   6          5.14          4.76         0.99 o                         
   3   5   6        332.02        312.50         8.17 o                         
   4   5   6          1.27          0.08         1.13 o                         
   5   5   6          0.60          1.78         1.94 o                         
  -3   6   6         18.69         31.46         4.45 o                         
  -2   6   6         28.28         29.09         2.78 o                         
  -1   6   6         20.90         25.08         6.31 o                         
   0   6   6        129.52        135.86         5.95 o                         
   1   6   6         22.19         24.77         3.15 o                         
   2   6   6          2.51          3.16         1.60 o                         
   3   6   6          0.34          1.01         1.54 o                         
   4   6   6         21.89         18.93         3.72 o                         
   5   6   6          0.03          1.46         2.27 o                         
  -3   7   6         11.60          7.58         4.45 o                         
  -2   7   6          6.97          7.02         1.92 o                         
  -1   7   6         17.77         21.61         5.83 o                         
   0   7   6         17.01         13.98         2.85 o                         
   1   7   6         25.08         25.33         3.43 o                         
   2   7   6          9.77         11.63         1.57 o                         
   3   7   6          2.21          1.94         2.83 o                         
   4   7   6          0.38         -0.62         1.75 o                         
   5   7   6          0.06          0.00         2.27 o                         
  -2   8   6         22.87         31.12         4.34 o                         
  -1   8   6          3.19          5.61         4.53 o                         
   0   8   6         25.32         30.00         5.50 o                         
   1   8   6         12.13         14.97         2.98 o                         
   2   8   6         13.69         13.52         2.83 o                         
   3   8   6          5.92          4.37         2.75 o                         
   4   8   6          4.17          5.99         3.07 o                         
  -2   9   6          6.38          3.40         3.56 o                         
  -1   9   6          6.35          5.72         2.80 o                         
   0   9   6          0.78         -0.83         2.18 o                         
   1   9   6          6.75          4.52         2.45 o                         
   2   9   6          3.51          2.43         2.25 o                         
   3   9   6          4.03          4.37         3.07 o                         
   4   9   6          0.17          2.10         2.75 o                         
   0  10   6          9.86         11.14         3.37 o                         
   1  10   6          8.81         13.32         3.48 o                         
   2  10   6          0.00         -1.78         2.59 o                         
   3  10   6          8.27          1.62         3.24 o                         
  -1  -9   7         14.39         18.66         3.89 o                         
   0  -9   7          1.05          2.00         2.91 o                         
  -3  -8   7         30.23         21.36         3.76 o                         
  -2  -8   7          4.26          0.32         2.14 o                         
  -1  -8   7         15.16         15.95         3.36 o                         
   0  -8   7         14.44         18.63         3.54 o                         
   1  -8   7         10.12          8.62         4.53 o                         
   2  -8   7          0.07          0.57         2.17 o                         
  -3  -7   7          0.95          3.57         2.18 o                         
  -2  -7   7          0.03         -0.77         1.18 o                         
  -1  -7   7          3.99          2.43         2.17 o                         
   0  -7   7         43.52         50.23         5.03 o                         
   1  -7   7         22.55         30.68         4.11 o                         
   2  -7   7          9.40          9.57         2.35 o                         
  -4  -6   7          1.16          0.90         1.57 o                         
  -3  -6   7         45.18         41.97         3.38 o                         
  -2  -6   7         28.20         27.27         2.05 o                         
  -1  -6   7          1.21          1.50         1.48 o                         
   0  -6   7          0.15         -0.56         1.79 o                         
   1  -6   7         64.08         63.76         4.07 o                         
   2  -6   7          0.52          0.95         1.40 o                         
   3  -6   7         28.10         22.02         4.61 o                         
  -4  -5   7          0.19          0.67         1.35 o                         
  -3  -5   7          1.91          2.71         1.75 o                         
  -2  -5   7         75.25         74.88         2.94 o                         
  -1  -5   7          7.72          8.61         1.21 o                         
   0  -5   7         25.82         20.32         2.00 o                         
   1  -5   7          5.18          3.60         1.78 o                         
   2  -5   7          0.80         -0.22         1.21 o                         
   3  -5   7         10.05          8.96         2.34 o                         
   4  -5   7          1.62          4.53         2.40 o                         
  -4  -4   7          3.21          1.96         1.47 o                         
  -3  -4   7         28.27         30.21         2.77 o                         
  -2  -4   7         35.01         37.55         2.82 o                         
  -1  -4   7          0.06          0.03         0.66 o                         
   0  -4   7         37.71         37.82         2.37 o                         
   1  -4   7        132.84        144.23         4.66 o                         
   2  -4   7          0.58          1.30         1.23 o                         
   3  -4   7         79.66         83.81         9.71 o                         
   4  -4   7          2.53          2.09         2.02 o                         
  -5  -3   7          1.48          5.73         1.97 o                         
  -4  -3   7          2.49          3.29         1.49 o                         
  -3  -3   7         23.49         23.05         2.20 o                         
  -2  -3   7        103.44         96.92         3.11 o                         
  -1  -3   7         84.61         75.26         3.97 o                         
   0  -3   7         22.93         25.75         1.85 o                         
   1  -3   7         13.31         12.53         1.66 o                         
   2  -3   7         85.53         70.98         3.57 o                         
   3  -3   7          6.42          4.69         1.72 o                         
   4  -3   7        125.02         94.88         5.47 o                         
  -5  -2   7          7.53         11.46         3.65 o                         
  -4  -2   7          0.32          0.10         1.27 o                         
  -3  -2   7        149.74        146.90         4.24 o                         
  -2  -2   7        241.09        234.43         4.35 o                         
  -1  -2   7         38.05         41.49         2.52 o                         
   0  -2   7        629.05        705.78        10.83 o                         
   1  -2   7         83.53         80.98         9.02 o                         
   2  -2   7          1.87          0.48         0.91 o                         
   3  -2   7          2.97          1.14         1.22 o                         
   4  -2   7          3.61          5.27         1.94 o                         
   5  -2   7          0.14          1.56         1.82 o                         
  -5  -1   7         20.05         24.89         3.00 o                         
  -4  -1   7         12.08         10.74         1.91 o                         
  -3  -1   7         73.41         72.54         3.49 o                         
  -2  -1   7        118.74        107.44         2.57 o                         
  -1  -1   7         11.75         11.62         1.21 o                         
   0  -1   7         75.95         80.30         4.32 o                         
   1  -1   7         59.54         62.13         3.53 o                         
   2  -1   7         12.12         11.52         1.46 o                         
   3  -1   7         14.78         15.74         1.31 o                         
   4  -1   7         31.01         33.52         3.46 o                         
   5  -1   7         19.77         18.66         2.93 o                         
  -5   0   7          6.30          3.26         1.78 o                         
  -4   0   7          4.62          6.13         2.10 o                         
  -3   0   7         85.16         85.81         3.29 o                         
  -2   0   7         96.14         94.10         2.62 o                         
  -1   0   7         15.65         17.18         1.37 o                         
   0   0   7        558.46        607.29         9.62 o                         
   1   0   7         70.97         74.62         5.18 o                         
   2   0   7         63.78         57.98         2.64 o                         
   3   0   7        269.73        283.49         4.97 o                         
   4   0   7          0.18          1.68         1.40 o                         
   5   0   7         17.79         17.69         2.57 o                         
  -5   1   7         44.45         61.44         6.43 o                         
  -4   1   7         60.26         65.18         4.08 o                         
  -3   1   7         30.58         21.09         2.72 o                         
  -2   1   7         20.69         21.05         1.68 o                         
  -1   1   7        588.31        555.43         7.95 o                         
   0   1   7          1.83          3.96         1.37 o                         
   1   1   7       1044.28       1077.84        19.28 o                         
   2   1   7        333.55        326.17         6.32 o                         
   3   1   7          9.52          8.30         1.26 o                         
   4   1   7         29.26         28.20         4.62 o                         
   5   1   7          7.93          6.84         1.98 o                         
  -4   2   7          1.41         -0.21         1.38 o                         
  -3   2   7        202.01        197.26         5.50 o                         
  -2   2   7        274.39        274.96         5.35 o                         
  -1   2   7        218.26        230.30         4.38 o                         
   0   2   7        207.45        219.00         6.41 o                         
   1   2   7        140.65        132.62         4.75 o                         
   2   2   7          8.92         10.17         1.26 o                         
   3   2   7         75.70         79.09         4.34 o                         
   4   2   7         83.55         84.34         3.36 o                         
   5   2   7          0.45          1.77         1.70 o                         
  -4   3   7         10.55         10.99         2.76 o                         
  -3   3   7          2.01         -0.22         1.10 o                         
  -2   3   7        104.48         88.23         3.20 o                         
  -1   3   7          2.80          0.69         0.78 o                         
   0   3   7        180.22        205.72         6.41 o                         
   1   3   7         50.94         44.59         2.57 o                         
   2   3   7         22.94         24.38         2.52 o                         
   3   3   7          0.03          0.01         0.76 o                         
   4   3   7         68.98         74.02         4.53 o                         
   5   3   7          0.18          3.00         1.52 o                         
  -4   4   7          6.80         12.21         2.80 o                         
  -3   4   7        105.57        100.18         5.26 o                         
  -2   4   7          4.05          4.95         1.43 o                         
  -1   4   7         40.57         33.15         3.96 o                         
   0   4   7        591.67        615.52        13.50 o                         
   1   4   7          0.10          0.72         1.13 o                         
   2   4   7          2.52          1.29         1.31 o                         
   3   4   7          0.07          0.36         0.81 o                         
   4   4   7         14.37         14.46         2.06 o                         
   5   4   7          0.13          1.53         1.43 o                         
  -4   5   7         33.93         46.31         4.88 o                         
  -3   5   7         14.35         16.63         2.92 o                         
  -2   5   7         31.57         28.83         2.71 o                         
  -1   5   7        122.70        104.10         5.58 o                         
   0   5   7          0.88          2.59         1.49 o                         
   1   5   7        183.20        175.69         9.63 o                         
   2   5   7          9.94         13.63         1.53 o                         
   3   5   7        167.74        157.00         5.66 o                         
   4   5   7          1.67          0.16         1.94 o                         
   5   5   7          4.40          4.21         2.43 o                         
  -3   6   7         78.44         93.98         9.79 o                         
  -2   6   7         40.36         41.36         4.71 o                         
  -1   6   7        146.48        124.73         6.23 o                         
   0   6   7         35.63         31.52         3.66 o                         
   1   6   7        136.07        120.15         5.60 o                         
   2   6   7          0.73          1.56         1.47 o                         
   3   6   7         15.37          7.77         3.07 o                         
   4   6   7          0.10         -0.49         1.94 o                         
   5   6   7          0.43          0.16         2.27 o                         
  -3   7   7          7.64          9.22         3.40 o                         
  -2   7   7         41.47         50.15         8.65 o                         
  -1   7   7         17.79         17.33         3.32 o                         
   0   7   7         23.44         22.13         3.80 o                         
   1   7   7         43.72         48.51         6.96 o                         
   2   7   7          4.68         11.82         2.52 o                         
   3   7   7          6.15          4.53         2.75 o                         
   4   7   7          7.11          5.02         3.07 o                         
   5   7   7          0.89         -1.46         2.59 o                         
  -2   8   7          3.37          5.66         2.62 o                         
  -1   8   7          0.34          1.09         2.17 o                         
   0   8   7          5.98         10.28         2.98 o                         
   1   8   7          6.67          6.66         2.51 o                         
   2   8   7          0.36          0.36         1.77 o                         
   3   8   7          6.55          8.90         3.72 o                         
   4   8   7         36.39         33.99         5.99 o                         
  -1   9   7          8.88          8.33         3.13 o                         
   0   9   7        200.95        209.36        11.73 o                         
   1   9   7         14.87         22.33         6.23 o                         
   2   9   7          6.09          4.74         2.60 o                         
   3   9   7          0.08          0.97         2.75 o                         
   0  10   7          0.02          0.56         2.60 o                         
   1  10   7          0.89          2.63         2.67 o                         
   2  10   7          0.82         -0.49         2.91 o                         
  -2  -8   8          1.31          1.54         2.17 o                         
  -1  -8   8          0.23          0.91         2.21 o                         
   0  -8   8         12.49         14.29         5.42 o                         
   1  -8   8         13.53         14.42         3.56 o                         
  -3  -7   8          0.54          2.80         2.23 o                         
  -2  -7   8          7.66          6.62         2.07 o                         
  -1  -7   8          4.95          6.71         3.32 o                         
   0  -7   8         39.08         42.66         4.92 o                         
   1  -7   8         15.72         13.84         3.26 o                         
   2  -7   8         25.97         37.77         3.75 o                         
  -3  -6   8          5.29          6.88         2.61 o                         
  -2  -6   8         57.76         48.30         5.64 o                         
  -1  -6   8          2.58          5.32         1.66 o                         
   0  -6   8         17.26         15.08         4.45 o                         
   1  -6   8          9.26         10.43         2.69 o                         
   2  -6   8          2.71         -0.11         1.54 o                         
   3  -6   8          3.86          2.43         2.29 o                         
  -4  -5   8          0.88          0.94         1.49 o                         
  -3  -5   8          0.01         -1.07         1.12 o                         
  -2  -5   8         21.64         22.77         1.86 o                         
  -1  -5   8         10.26         10.09         1.36 o                         
   0  -5   8         20.72         18.43         2.75 o                         
   1  -5   8        182.25        164.30         7.04 o                         
   2  -5   8         47.12         48.27         3.72 o                         
   3  -5   8          0.54          0.56         3.07 o                         
  -4  -4   8          2.72          0.88         1.38 o                         
  -3  -4   8         62.01         61.56         3.98 o                         
  -2  -4   8         17.41         17.45         2.83 o                         
  -1  -4   8         15.35         20.40         2.12 o                         
   0  -4   8          2.56          3.17         1.35 o                         
   1  -4   8        398.74        398.01        10.87 o                         
   2  -4   8          3.49          2.50         2.51 o                         
   3  -4   8          0.02          0.93         1.47 o                         
   4  -4   8         15.86          8.42         4.21 o                         
  -4  -3   8          5.66          8.07         1.95 o                         
  -3  -3   8        385.77        371.13         8.56 o                         
  -2  -3   8         44.01         43.90         3.21 o                         
  -1  -3   8         67.39         60.05         3.33 o                         
   0  -3   8         20.15         17.48         1.60 o                         
   1  -3   8        402.05        383.59        10.07 o                         
   2  -3   8         79.44         74.78         4.05 o                         
   3  -3   8         40.36         48.36         4.34 o                         
   4  -3   8         12.53         17.57         6.64 o                         
  -4  -2   8         31.24         32.80         3.13 o                         
  -3  -2   8         56.75         55.41         3.21 o                         
  -2  -2   8          0.89          0.67         0.85 o                         
  -1  -2   8         82.79         78.61         3.09 o                         
   0  -2   8          5.57          1.47         2.91 o                         
   1  -2   8         15.09         18.47         2.46 o                         
   2  -2   8        328.34        297.26         6.82 o                         
   3  -2   8         17.03         14.08         2.49 o                         
   4  -2   8         10.41         10.16         2.33 o                         
   5  -2   8          3.16          3.27         2.11 o                         
  -4  -1   8          7.60          8.29         1.94 o                         
  -3  -1   8          5.65          5.78         1.49 o                         
  -2  -1   8       1071.61       1044.55        11.43 o                         
  -1  -1   8        376.71        372.59         7.42 o                         
   0  -1   8         27.42         34.96         2.82 o                         
   1  -1   8        345.96        352.15         8.93 o                         
   2  -1   8          0.39         -0.53         0.81 o                         
   3  -1   8         22.56         24.85         2.29 o                         
   4  -1   8          4.97          9.00         2.14 o                         
   5  -1   8         19.57         22.86         3.88 o                         
  -4   0   8         11.56         13.06         2.19 o                         
  -3   0   8         42.61         37.41         3.40 o                         
  -2   0   8        427.57        400.31         7.00 o                         
  -1   0   8          4.66          2.24         0.92 o                         
   0   0   8         25.41         34.21         2.16 o                         
   1   0   8         39.77         35.08         2.98 o                         
   2   0   8          6.76          6.63         1.24 o                         
   3   0   8         98.03         96.08         3.20 o                         
   4   0   8          0.06          0.11         1.43 o                         
   5   0   8          0.60          0.25         1.63 o                         
  -4   1   8          4.05          4.73         1.71 o                         
  -3   1   8         16.90         13.76         3.13 o                         
  -2   1   8        365.30        330.69         6.19 o                         
  -1   1   8        193.19        181.59         4.41 o                         
   0   1   8        125.67        120.05         3.59 o                         
   1   1   8          6.44         13.95         2.05 o                         
   2   1   8         18.19         16.29         1.67 o                         
   3   1   8         16.66         18.30         1.76 o                         
   4   1   8          1.28          1.12         1.45 o                         
   5   1   8          0.66          1.86         1.67 o                         
  -4   2   8         53.28         60.32         4.15 o                         
  -3   2   8          5.45          2.87         1.27 o                         
  -2   2   8          8.95          5.19         1.11 o                         
  -1   2   8        488.63        462.94         7.24 o                         
   0   2   8         68.20         65.58         4.23 o                         
   1   2   8          8.79          8.60         1.77 o                         
   2   2   8        105.80        108.32         4.35 o                         
   3   2   8         15.82         15.52         1.67 o                         
   4   2   8         27.66         23.64         2.23 o                         
   5   2   8          2.45          5.11         1.71 o                         
  -4   3   8         38.18         43.21         6.96 o                         
  -3   3   8          2.00          1.77         1.33 o                         
  -2   3   8        170.87        164.53         4.18 o                         
  -1   3   8         57.48         52.20         2.46 o                         
   0   3   8          1.26          1.09         0.68 o                         
   1   3   8        107.29        107.36         4.58 o                         
   2   3   8          0.58          0.65         1.14 o                         
   3   3   8          0.01          1.59         0.95 o                         
   4   3   8          1.31          3.07         1.49 o                         
   5   3   8          2.32          3.74         1.86 o                         
  -4   4   8         20.38         26.94         3.87 o                         
  -3   4   8          2.33          4.56         2.00 o                         
  -2   4   8         27.02         18.77         2.80 o                         
  -1   4   8          0.03          0.89         1.36 o                         
   0   4   8          0.03         -0.75         1.24 o                         
   1   4   8         14.15         15.02         2.33 o                         
   2   4   8          2.49          5.62         2.18 o                         
   3   4   8         99.68        116.52         6.64 o                         
   4   4   8          0.01          0.85         1.24 o                         
   5   4   8          1.75         -2.91         1.94 o                         
  -3   5   8         26.54         28.48         3.72 o                         
  -2   5   8          1.25         -0.65         1.18 o                         
  -1   5   8          0.48          0.13         1.54 o                         
   0   5   8         21.89         15.97         2.63 o                         
   1   5   8          0.03          0.26         1.70 o                         
   2   5   8          5.02          7.84         2.59 o                         
   3   5   8        107.03        108.91         7.28 o                         
   4   5   8         11.42         20.39         3.72 o                         
   5   5   8          1.67          1.46         2.43 o                         
  -3   6   8          0.05         -0.88         2.51 o                         
  -2   6   8          0.55          0.05         1.36 o                         
  -1   6   8        104.77         90.10         6.17 o                         
   0   6   8         19.87         13.52         2.62 o                         
   1   6   8         22.29         20.88         5.42 o                         
   2   6   8         33.14         37.21         7.36 o                         
   3   6   8          0.65          0.16         2.10 o                         
   4   6   8          1.19          0.49         2.43 o                         
   5   6   8          0.00          0.65         2.59 o                         
  -3   7   8         43.12         53.65         5.46 o                         
  -2   7   8         85.56         95.26         9.56 o                         
  -1   7   8          1.76          1.37         1.94 o                         
   0   7   8         32.29         32.47         4.05 o                         
   1   7   8          1.10          3.96         2.00 o                         
   2   7   8         11.01         13.12         2.79 o                         
   3   7   8          0.99         -0.97         2.27 o                         
   4   7   8        115.07        106.16         7.93 o                         
  -2   8   8          0.00         -2.10         2.75 o                         
  -1   8   8          8.03          6.54         2.60 o                         
   0   8   8         97.37         86.74         6.81 o                         
   1   8   8          3.88          5.51         4.45 o                         
   2   8   8          1.83          2.90         2.67 o                         
   3   8   8          0.33         -0.16         2.59 o                         
   4   8   8          2.12          8.90         3.40 o                         
  -1   9   8          6.35          5.37         3.03 o                         
   0   9   8          5.63          8.57         3.36 o                         
   1   9   8         34.63         33.70         4.74 o                         
   2   9   8          0.25          0.91         3.96 o                         
   3   9   8          0.18          2.10         3.24 o                         
   0  10   8          6.01          6.80         3.25 o                         
   1  10   8          0.04         -1.63         2.25 o                         
   2  10   8          2.00          4.69         3.56 o                         
  -1  -8   9          0.08         -0.58         2.51 o                         
   0  -8   9          4.53          2.73         2.80 o                         
  -2  -7   9          3.40          1.70         2.10 o                         
  -1  -7   9          0.52         -1.54         2.06 o                         
   0  -7   9         17.71         18.37         3.61 o                         
   1  -7   9          1.62          1.86         2.34 o                         
   2  -7   9          0.58          0.20         2.02 o                         
  -3  -6   9          0.00          0.71         1.42 o                         
  -2  -6   9         26.14         27.21         3.78 o                         
  -1  -6   9         10.97         10.58         2.83 o                         
   0  -6   9          3.45          4.18         3.96 o                         
   1  -6   9          0.22          0.54         1.91 o                         
   2  -6   9          3.89          5.70         1.92 o                         
   3  -6   9          2.67          2.12         2.25 o                         
  -4  -5   9         11.27          9.78         2.32 o                         
  -3  -5   9          4.52          7.26         1.82 o                         
  -2  -5   9         11.16         13.60         2.43 o                         
  -1  -5   9         37.12         37.59         2.58 o                         
   0  -5   9         10.68         10.98         2.62 o                         
   1  -5   9        327.70        377.40        11.50 o                         
   2  -5   9          0.32         -0.88         1.33 o                         
   3  -5   9          1.59          1.64         2.11 o                         
  -4  -4   9          2.73          4.68         1.78 o                         
  -3  -4   9         20.36         19.43         3.66 o                         
  -2  -4   9         35.99         32.68         2.17 o                         
  -1  -4   9         31.79         32.15         4.06 o                         
   0  -4   9         35.26         39.50         2.37 o                         
   1  -4   9          2.78          0.28         2.18 o                         
   2  -4   9         46.79         46.45         3.47 o                         
   3  -4   9         15.57         15.42         2.99 o                         
   4  -4   9          4.53          5.07         2.51 o                         
  -4  -3   9          9.03          9.23         2.06 o                         
  -3  -3   9          6.07          7.55         2.15 o                         
  -2  -3   9         72.98         69.11         3.17 o                         
  -1  -3   9          0.59         -0.89         0.96 o                         
   0  -3   9          6.41          9.36         2.17 o                         
   1  -3   9         25.05         34.52         3.66 o                         
   2  -3   9        200.69        197.49         5.82 o                         
   3  -3   9          4.87          1.77         1.67 o                         
   4  -3   9          0.13          1.29         2.75 o                         
  -4  -2   9         21.80         24.30         2.86 o                         
  -3  -2   9          0.77         -0.64         1.05 o                         
  -2  -2   9          0.00          1.05         0.88 o                         
  -1  -2   9         46.64         46.00         2.98 o                         
   0  -2   9         31.82         29.62         3.13 o                         
   1  -2   9          8.93          8.29         2.05 o                         
   2  -2   9        374.22        370.48         8.09 o                         
   3  -2   9          6.02          2.99         1.60 o                         
   4  -2   9         15.62         16.04         3.56 o                         
  -4  -1   9         12.76         13.48         2.33 o                         
  -3  -1   9          5.49          4.12         1.66 o                         
  -2  -1   9        248.15        219.85         4.55 o                         
  -1  -1   9          0.82          0.29         0.84 o                         
   0  -1   9         56.65         46.57         2.43 o                         
   1  -1   9         17.19         17.41         2.40 o                         
   2  -1   9        109.86        106.72         3.86 o                         
   3  -1   9          2.99          2.54         1.54 o                         
   4  -1   9         16.61         14.51         4.05 o                         
   5  -1   9         17.03         16.07         3.72 o                         
  -4   0   9         36.78         48.10         7.87 o                         
  -3   0   9         39.01         34.90         4.83 o                         
  -2   0   9        173.33        180.42         4.50 o                         
  -1   0   9        411.88        392.37         8.01 o                         
   0   0   9        193.67        195.70         4.83 o                         
   1   0   9        304.23        345.96         6.46 o                         
   2   0   9        114.80        116.34         7.71 o                         
   3   0   9         63.42         69.83         2.97 o                         
   4   0   9          0.00          0.84         1.43 o                         
   5   0   9          0.97          2.53         1.86 o                         
  -4   1   9          0.08          0.63         2.21 o                         
  -3   1   9         31.91         33.72         2.92 o                         
  -2   1   9          4.56          4.96         1.54 o                         
  -1   1   9         90.91         87.45         3.78 o                         
   0   1   9         31.91         31.75         2.35 o                         
   1   1   9          1.59          0.95         1.31 o                         
   2   1   9          9.74         11.15         1.98 o                         
   3   1   9          8.91          9.65         1.57 o                         
   4   1   9          5.86          8.44         2.02 o                         
   5   1   9          0.99         -0.46         1.63 o                         
  -4   2   9         25.82         28.84         3.19 o                         
  -3   2   9          2.65          4.07         1.58 o                         
  -2   2   9         39.18         36.91         2.50 o                         
  -1   2   9         32.92         35.34         2.62 o                         
   0   2   9         51.62         48.30         3.82 o                         
   1   2   9        127.27        135.44         5.37 o                         
   2   2   9         97.03        105.67         4.63 o                         
   3   2   9          0.51          0.29         0.92 o                         
   4   2   9         23.69         20.92         3.48 o                         
   5   2   9          0.21         -0.86         1.86 o                         
  -4   3   9          4.07          6.58         2.11 o                         
  -3   3   9         69.58         74.70         5.74 o                         
  -2   3   9         16.56         25.48         2.36 o                         
  -1   3   9         14.99         14.11         1.48 o                         
   0   3   9        229.32        229.84         5.73 o                         
   1   3   9         48.83         57.04         4.29 o                         
   2   3   9        147.59        144.11         5.61 o                         
   3   3   9         28.38         28.06         3.48 o                         
   4   3   9          2.48          6.43         3.80 o                         
   5   3   9          0.69          1.71         1.66 o                         
  -4   4   9         65.79         55.65         7.53 o                         
  -3   4   9         54.34         61.84         5.26 o                         
  -2   4   9        194.37        159.42         4.85 o                         
  -1   4   9        303.38        272.06         5.86 o                         
   0   4   9          0.08         -0.57         1.37 o                         
   1   4   9         37.56         41.66         3.83 o                         
   2   4   9         48.62         60.00         7.69 o                         
   3   4   9         15.01         23.14         4.05 o                         
   4   4   9          6.36          7.37         1.79 o                         
   5   4   9          6.70         10.03         3.24 o                         
  -3   5   9         17.53         21.62         3.49 o                         
  -2   5   9         23.44         25.31         4.77 o                         
  -1   5   9          2.08          2.01         1.71 o                         
   0   5   9          8.62          5.63         4.61 o                         
   1   5   9        143.66        139.94         6.18 o                         
   2   5   9          3.60          4.45         1.83 o                         
   3   5   9         17.69         22.82         4.21 o                         
   4   5   9          9.85          8.74         2.91 o                         
   5   5   9          4.19          0.32         2.27 o                         
  -3   6   9         10.14          4.40         2.37 o                         
  -2   6   9         28.96         28.82         3.10 o                         
  -1   6   9         70.26         63.28         5.36 o                         
   0   6   9          4.31          3.77         2.00 o                         
   1   6   9        176.07        179.30         7.36 o                         
   2   6   9          5.50          8.14         2.34 o                         
   3   6   9          0.21         -1.46         1.94 o                         
   4   6   9         10.71          4.86         3.07 o                         
   5   6   9          3.03         -1.62         2.75 o                         
  -2   7   9          7.79         11.75         2.88 o                         
  -1   7   9          1.54          1.49         2.00 o                         
   0   7   9         26.97         28.18         3.83 o                         
   1   7   9         14.84         12.57         3.40 o                         
   2   7   9          1.54         -0.77         1.63 o                         
   3   7   9          1.58          3.07         2.75 o                         
   4   7   9          0.03          0.49         2.91 o                         
  -2   8   9         33.30         30.26         6.47 o                         
  -1   8   9         34.18         37.91         6.47 o                         
   0   8   9          2.31          0.88         2.11 o                         
   1   8   9          3.20          9.35         2.83 o                         
   2   8   9         43.59         35.71         7.20 o                         
   3   8   9          0.68         -1.29         2.43 o                         
   4   8   9          2.92          3.40         3.40 o                         
  -1   9   9          0.00         -1.46         2.44 o                         
   0   9   9          2.96          0.16         3.56 o                         
   1   9   9          2.04          3.35         2.91 o                         
   2   9   9          1.39          0.70         2.23 o                         
   3   9   9          0.88         -1.46         2.91 o                         
   1  10   9          0.01          3.07         3.72 o                         
  -2  -7  10         22.20         25.44         5.02 o                         
  -1  -7  10          0.08          3.22         2.53 o                         
   0  -7  10         30.78         35.26         4.80 o                         
   1  -7  10          5.76          2.65         4.53 o                         
  -3  -6  10          2.29          0.29         2.59 o                         
  -2  -6  10         29.38         26.22         3.72 o                         
  -1  -6  10         13.55         17.67         4.37 o                         
   0  -6  10          1.68          3.00         3.16 o                         
   1  -6  10          3.59          1.64         2.33 o                         
   2  -6  10         40.26         35.80         4.56 o                         
  -3  -5  10         23.29         23.24         2.79 o                         
  -2  -5  10          6.95          4.29         1.37 o                         
  -1  -5  10          0.02         -0.19         1.12 o                         
   0  -5  10          5.24          8.87         3.40 o                         
   1  -5  10          0.27          2.00         1.86 o                         
   2  -5  10          0.10          0.19         1.75 o                         
   3  -5  10         15.29         22.11         3.71 o                         
  -3  -4  10          2.43          4.14         1.67 o                         
  -2  -4  10         17.95         18.13         1.78 o                         
  -1  -4  10        299.57        270.54         6.93 o                         
   0  -4  10          9.49         10.84         2.57 o                         
   1  -4  10         38.61         38.96         4.28 o                         
   2  -4  10         22.23         26.77         2.95 o                         
   3  -4  10          1.26          1.77         1.94 o                         
  -4  -3  10          0.08          0.63         2.71 o                         
  -3  -3  10         11.53         13.90         3.25 o                         
  -2  -3  10         26.31         28.90         2.12 o                         
  -1  -3  10          2.63          2.78         1.86 o                         
   0  -3  10          2.27          4.05         1.82 o                         
   1  -3  10          0.90          3.35         2.35 o                         
   2  -3  10          0.00          2.18         1.40 o                         
   3  -3  10         20.82         23.82         3.48 o                         
   4  -3  10          7.36         13.81         3.07 o                         
  -4  -2  10         16.01         25.33         3.09 o                         
  -3  -2  10         28.98         26.56         4.43 o                         
  -2  -2  10         72.13         70.02         3.11 o                         
  -1  -2  10        186.16        177.42         6.92 o                         
   0  -2  10         20.70         14.82         3.56 o                         
   1  -2  10          1.58          0.16         1.43 o                         
   2  -2  10         85.49         83.80        10.52 o                         
   3  -2  10         37.09         36.66         3.82 o                         
   4  -2  10          0.30          0.69         1.75 o                         
  -4  -1  10          8.12          8.23         2.60 o                         
  -3  -1  10          5.59          7.03         1.71 o                         
  -2  -1  10        325.81        321.36         6.54 o                         
  -1  -1  10          1.02          1.13         1.04 o                         
   0  -1  10         61.05         57.92         2.87 o                         
   1  -1  10         15.18         17.69         2.62 o                         
   2  -1  10         61.31         62.47         4.63 o                         
   3  -1  10         11.00         11.74         2.34 o                         
   4  -1  10          1.70          5.30         2.17 o                         
  -4   0  10         97.75        108.37         5.14 o                         
  -3   0  10          0.02         -0.47         1.23 o                         
  -2   0  10         86.91         87.21         4.10 o                         
  -1   0  10         76.41         75.13         3.69 o                         
   0   0  10          0.05         -0.99         0.68 o                         
   1   0  10         18.12         19.31         2.80 o                         
   2   0  10         11.95         10.47         2.21 o                         
   3   0  10         11.42         14.53         2.44 o                         
   4   0  10          0.25          0.35         1.66 o                         
   5   0  10          9.85         10.78         2.60 o                         
  -4   1  10          0.19          0.02         1.65 o                         
  -3   1  10         23.00         23.82         2.65 o                         
  -2   1  10          7.82          6.84         1.71 o                         
  -1   1  10        483.43        481.01         7.98 o                         
   0   1  10        219.20        230.82         5.76 o                         
   1   1  10         95.90        102.20         4.92 o                         
   2   1  10         44.88         43.76         3.78 o                         
   3   1  10          1.61          0.00         1.26 o                         
   4   1  10         37.98         33.10         4.21 o                         
   5   1  10          0.02          1.38         1.94 o                         
  -4   2  10         61.27         60.29         4.45 o                         
  -3   2  10          9.90         13.15         2.15 o                         
  -2   2  10         49.91         44.61         3.16 o                         
  -1   2  10        128.16        125.45         3.60 o                         
   0   2  10        106.89        105.59         5.50 o                         
   1   2  10          4.13          6.15         1.83 o                         
   2   2  10        173.84        190.76         6.69 o                         
   3   2  10          5.47          5.18         2.75 o                         
   4   2  10         21.84         25.38         3.20 o                         
   5   2  10          1.29          2.59         1.72 o                         
  -4   3  10          9.03         14.03         2.90 o                         
  -3   3  10         17.16         25.05         2.73 o                         
  -2   3  10         18.27         23.74         2.45 o                         
  -1   3  10         74.20         66.90         2.88 o                         
   0   3  10        201.34        196.08         4.76 o                         
   1   3  10          0.61         -1.41         1.29 o                         
   2   3  10          1.29         -1.07         1.47 o                         
   3   3  10         25.08         26.70         4.37 o                         
   4   3  10          2.19          2.70         1.66 o                         
   5   3  10          3.71          5.71         2.00 o                         
  -3   4  10          0.80          2.24         1.89 o                         
  -2   4  10          1.76          1.25         1.75 o                         
  -1   4  10         59.38         62.64         2.91 o                         
   0   4  10         78.55         81.70         5.66 o                         
   1   4  10          5.74          6.99         2.10 o                         
   2   4  10         37.07         38.32         3.87 o                         
   3   4  10          0.09         -1.13         2.10 o                         
   4   4  10          3.09          7.61         2.91 o                         
   5   4  10         24.91         30.59         5.02 o                         
  -3   5  10         72.36         79.16         6.33 o                         
  -2   5  10         48.35         54.47        18.04 o                         
  -1   5  10         35.73         30.62         3.83 o                         
   0   5  10         47.60         38.88         4.18 o                         
   1   5  10         98.95         99.79         5.81 o                         
   2   5  10          4.66          6.55         3.64 o                         
   3   5  10          4.62          7.44         2.91 o                         
   4   5  10          0.48         -0.97         2.10 o                         
   5   5  10          0.10          2.27         2.91 o                         
  -3   6  10          1.76          1.27         2.11 o                         
  -2   6  10          5.52          6.84         4.45 o                         
  -1   6  10         17.33         18.58         4.37 o                         
   0   6  10         21.59         17.16         3.16 o                         
   1   6  10         14.26         13.89         3.72 o                         
   2   6  10         27.16         25.65         3.46 o                         
   3   6  10          6.48          4.05         2.75 o                         
   4   6  10         15.10         18.45         4.21 o                         
  -2   7  10          3.37          4.14         3.24 o                         
  -1   7  10          5.16         12.71         3.08 o                         
   0   7  10         27.08         29.13         4.18 o                         
   1   7  10          2.23          5.10         2.39 o                         
   2   7  10          7.06          4.67         2.33 o                         
   3   7  10          1.20          0.65         2.75 o                         
   4   7  10         13.84         14.73         4.37 o                         
  -1   8  10         14.37         16.20         3.64 o                         
   0   8  10         10.73          9.35         4.77 o                         
   1   8  10          7.38          7.04         2.67 o                         
   2   8  10         12.52         19.64         5.26 o                         
   3   8  10          0.02          5.34         3.40 o                         
   0   9  10          0.01          3.57         2.72 o                         
   1   9  10          0.95         -0.07         2.39 o                         
   2   9  10          0.19          1.94         3.40 o                         
   3   9  10          1.26          3.72         3.56 o                         
  -1  -7  11          1.13          1.39         2.46 o                         
   0  -7  11          7.49          6.68         5.10 o                         
  -2  -6  11         15.33         16.37         3.34 o                         
  -1  -6  11          6.53          6.47         4.29 o                         
   0  -6  11          9.83         10.13         3.20 o                         
   1  -6  11          5.29          6.64         2.98 o                         
   2  -6  11          8.11         10.20         4.21 o                         
  -3  -5  11          8.39          8.12         2.66 o                         
  -2  -5  11          0.42         -0.21         1.13 o                         
  -1  -5  11          2.44          1.69         1.70 o                         
   0  -5  11         12.37         18.46         3.49 o                         
   1  -5  11          0.25         -1.20         2.51 o                         
   2  -5  11          0.04          1.34         2.11 o                         
   3  -5  11          5.47          9.27         2.92 o                         
  -3  -4  11          4.24          6.31         1.89 o                         
  -2  -4  11          0.09          2.64         1.32 o                         
  -1  -4  11          1.68          2.64         2.11 o                         
   0  -4  11          0.65          0.00         1.72 o                         
   1  -4  11          0.11         -0.53         1.75 o                         
   2  -4  11         26.26         24.45         3.78 o                         
   3  -4  11          8.11          8.26         2.60 o                         
  -3  -3  11          2.10          2.86         2.39 o                         
  -2  -3  11         14.62         14.68         1.76 o                         
  -1  -3  11         10.51          9.30         2.57 o                         
   0  -3  11         95.85         94.63         7.12 o                         
   1  -3  11          0.42          0.61         4.21 o                         
   2  -3  11        296.92        284.36         9.55 o                         
   3  -3  11          3.66          2.89         2.00 o                         
   4  -3  11          1.23          0.39         2.17 o                         
  -4  -2  11          8.86         13.29         2.43 o                         
  -3  -2  11          2.87          3.79         1.61 o                         
  -2  -2  11        102.51        104.24         3.77 o                         
  -1  -2  11          2.37          3.13         1.89 o                         
   0  -2  11         18.89         10.90         2.44 o                         
   1  -2  11         24.00         23.48         3.56 o                         
   2  -2  11         34.88         37.04         5.75 o                         
   3  -2  11          0.11          1.05         1.60 o                         
   4  -2  11          5.78          8.08         2.57 o                         
  -4  -1  11          1.31          4.31         2.01 o                         
  -3  -1  11         69.72         80.45         4.75 o                         
  -2  -1  11          0.07          0.65         1.32 o                         
  -1  -1  11         68.16         63.57         3.50 o                         
   0  -1  11         41.52         41.77         2.81 o                         
   1  -1  11          3.55          1.54         2.99 o                         
   2  -1  11         37.81         42.23         4.29 o                         
   3  -1  11        174.00        160.09         6.63 o                         
   4  -1  11          8.09          9.09         2.46 o                         
  -4   0  11         21.62         30.22         4.07 o                         
  -3   0  11          2.81          2.43         1.57 o                         
  -2   0  11          0.18         -1.36         1.21 o                         
  -1   0  11        147.68        142.57         4.82 o                         
   0   0  11         14.09          9.97         1.55 o                         
   1   0  11         12.63         13.94         1.51 o                         
   2   0  11         11.47         10.11         2.25 o                         
   3   0  11        127.83        132.94        15.29 o                         
   4   0  11          0.06         -1.15         1.54 o                         
  -4   1  11          9.86         17.12         2.66 o                         
  -3   1  11         94.00         93.25         4.71 o                         
  -2   1  11          4.57          5.82         1.64 o                         
  -1   1  11        700.88        666.31        10.30 o                         
   0   1  11         57.65         59.33         3.23 o                         
   1   1  11          0.05         -0.19         1.46 o                         
   2   1  11          2.52          5.06         1.86 o                         
   3   1  11         80.20         86.10         7.93 o                         
   4   1  11         10.39         11.24         2.39 o                         
   5   1  11          1.35          1.73         2.05 o                         
  -3   2  11          2.77          5.32         1.95 o                         
  -2   2  11         62.98         64.48         3.88 o                         
  -1   2  11        221.96        217.07         5.02 o                         
   0   2  11         34.23         45.55         3.19 o                         
   1   2  11         73.06         75.42         5.21 o                         
   2   2  11         14.33         10.74         2.28 o                         
   3   2  11          5.44          4.69         2.91 o                         
   4   2  11         34.34         41.68         4.12 o                         
   5   2  11          0.35          2.57         2.11 o                         
  -3   3  11         32.56         27.50         5.26 o                         
  -2   3  11          0.07          0.53         1.33 o                         
  -1   3  11         22.05         19.83         2.14 o                         
   0   3  11        387.73        386.60         7.71 o                         
   1   3  11         53.38         63.87        13.19 o                         
   2   3  11          2.56          0.88         1.59 o                         
   3   3  11         14.44         16.83         4.05 o                         
   4   3  11          0.28          0.81         2.59 o                         
   5   3  11          2.25         -0.19         1.82 o                         
  -3   4  11          0.06          2.10         2.06 o                         
  -2   4  11          3.59          5.76         3.88 o                         
  -1   4  11          7.84          4.90         2.05 o                         
   0   4  11         16.52         16.58         4.53 o                         
   1   4  11         18.06         18.42         3.03 o                         
   2   4  11          0.16         -0.67         1.66 o                         
   3   4  11          4.12          8.58         3.24 o                         
   4   4  11          3.15         -0.97         2.59 o                         
   5   4  11          0.11         -0.16         3.07 o                         
  -3   5  11         20.47         21.61         3.83 o                         
  -2   5  11          2.56          3.14         2.18 o                         
  -1   5  11         17.28         14.81         3.09 o                         
   0   5  11         50.27         44.44         4.58 o                         
   1   5  11          1.55          1.52         1.86 o                         
   2   5  11          4.46          6.11         2.10 o                         
   3   5  11         14.64         17.32         4.37 o                         
   4   5  11          0.47          0.00         2.43 o                         
  -2   6  11         45.22         59.23         8.42 o                         
  -1   6  11         26.92         22.71         3.82 o                         
   0   6  11         24.96         26.27         3.89 o                         
   1   6  11         10.39         10.56         4.29 o                         
   2   6  11          0.07          0.28         1.86 o                         
   3   6  11          0.79          3.07         2.91 o                         
   4   6  11         10.23         18.61         4.53 o                         
  -2   7  11          0.06         -2.01         3.64 o                         
  -1   7  11          5.01          7.98         3.48 o                         
   0   7  11          8.64          9.46         2.79 o                         
   1   7  11          0.87          2.37         2.33 o                         
   2   7  11          8.91          5.68         2.69 o                         
   3   7  11          3.09          5.34         3.40 o                         
   4   7  11          2.45          4.53         3.40 o                         
  -1   8  11          1.48          4.20         2.67 o                         
   0   8  11         15.91         20.02         4.77 o                         
   1   8  11          8.31          3.31         3.72 o                         
   2   8  11         10.04         11.65         3.18 o                         
   3   8  11          0.05          4.05         3.72 o                         
   0   9  11          0.43          0.34         2.57 o                         
   1   9  11          0.26          0.53         4.21 o                         
   2   9  11          2.63          6.15         4.05 o                         
  -1  -6  12          2.89          4.05         4.69 o                         
   0  -6  12          9.47         13.90         3.49 o                         
   1  -6  12         15.79         18.74         4.29 o                         
  -2  -5  12          1.19          1.54         1.57 o                         
  -1  -5  12         32.64         32.56         4.40 o                         
   0  -5  12          6.83          7.25         2.62 o                         
   1  -5  12         12.25         14.46         3.37 o                         
   2  -5  12          2.40          1.49         4.53 o                         
  -3  -4  12         25.76         26.61         3.26 o                         
  -2  -4  12         11.83         14.62         2.35 o                         
  -1  -4  12          2.74          0.25         2.18 o                         
   0  -4  12          1.33          2.51         2.17 o                         
   1  -4  12          4.07          9.90         2.74 o                         
   2  -4  12         12.78         13.75         3.26 o                         
   3  -4  12          9.80          7.28         3.72 o                         
  -3  -3  12          0.06          1.04         1.50 o                         
  -2  -3  12          5.16          3.38         1.45 o                         
  -1  -3  12         19.50         25.02         3.66 o                         
   0  -3  12         14.97         12.50         2.88 o                         
   1  -3  12          2.89          1.78         1.95 o                         
   2  -3  12          5.20          9.41         2.72 o                         
   3  -3  12          7.27         13.43         4.37 o                         
  -3  -2  12         19.15         20.34         4.91 o                         
  -2  -2  12         43.29         49.61         3.30 o                         
  -1  -2  12          0.34         -2.12         2.35 o                         
   0  -2  12        212.66        192.77         7.84 o                         
   1  -2  12         18.73         33.25         5.75 o                         
   2  -2  12          2.19          0.54         1.75 o                         
   3  -2  12          0.20          3.24         3.07 o                         
   4  -2  12          0.34         -0.57         2.06 o                         
  -3  -1  12         21.47         20.65         2.72 o                         
  -2  -1  12         11.80         13.03         2.21 o                         
  -1  -1  12         33.35         34.33         3.52 o                         
   0  -1  12         19.74         22.23         3.26 o                         
   1  -1  12         23.65         23.26         3.64 o                         
   2  -1  12          5.61          5.58         2.11 o                         
   3  -1  12         92.65        100.34         7.61 o                         
   4  -1  12          0.07          1.85         1.89 o                         
  -3   0  12          8.83          8.75         2.09 o                         
  -2   0  12         55.30         61.45         4.07 o                         
  -1   0  12          7.38          2.87         1.21 o                         
   0   0  12         95.97         97.67         4.05 o                         
   1   0  12         40.96         41.03         4.18 o                         
   2   0  12          3.36          1.73         1.67 o                         
   3   0  12         28.45         24.92         4.69 o                         
   4   0  12         14.14         10.66         2.51 o                         
  -3   1  12          7.40         11.77         2.23 o                         
  -2   1  12         17.57         18.85         2.52 o                         
  -1   1  12        113.48        116.80         3.77 o                         
   0   1  12        107.44        102.70         4.07 o                         
   1   1  12          0.17         -1.08         0.90 o                         
   2   1  12         18.06         14.76         4.53 o                         
   3   1  12          2.34         -0.49         2.27 o                         
   4   1  12          9.47         13.53         2.86 o                         
  -3   2  12        131.44        143.53         7.78 o                         
  -2   2  12         25.20         32.32         3.00 o                         
  -1   2  12          5.64          5.63         1.71 o                         
   0   2  12          8.17          8.26         2.25 o                         
   1   2  12         10.27         14.10         2.75 o                         
   2   2  12          0.46          2.03         1.89 o                         
   3   2  12          1.95          4.05         2.91 o                         
   4   2  12          2.40         -0.32         2.91 o                         
  -3   3  12         17.26         20.94         3.66 o                         
  -2   3  12          0.24          1.83         2.00 o                         
  -1   3  12         13.02          9.81         1.88 o                         
   0   3  12          2.43          3.47         1.42 o                         
   1   3  12          2.78          2.01         2.75 o                         
   2   3  12         31.10         31.25         3.77 o                         
   3   3  12          0.03          0.32         2.27 o                         
   4   3  12          2.60          1.78         2.91 o                         
  -3   4  12         54.90         61.44         5.78 o                         
  -2   4  12         53.45         60.60         5.49 o                         
  -1   4  12          0.46         -0.68         1.77 o                         
   0   4  12         49.45         47.78         4.86 o                         
   1   4  12         96.65         94.64         6.46 o                         
   2   4  12          8.64          8.29         2.37 o                         
   3   4  12         51.87         47.74         6.47 o                         
   4   4  12          2.55          3.07         3.24 o                         
  -2   5  12          0.23         -0.80         2.59 o                         
  -1   5  12         41.29         40.30         6.47 o                         
   0   5  12          2.32          0.91         2.05 o                         
   1   5  12         11.01         20.35         3.48 o                         
   2   5  12          4.32          6.80         2.39 o                         
   3   5  12          2.58          0.00         2.59 o                         
   4   5  12          1.39          3.07         2.91 o                         
  -2   6  12         14.62         18.61         5.50 o                         
  -1   6  12          0.51          5.29         2.57 o                         
   0   6  12         31.39         27.62         4.10 o                         
   1   6  12          2.15          1.15         2.91 o                         
   2   6  12          3.78          3.82         2.23 o                         
   3   6  12          3.77          4.05         2.91 o                         
   4   6  12          2.80          3.56         3.07 o                         
  -1   7  12         30.85         31.23         4.52 o                         
   0   7  12          2.01          0.13         2.33 o                         
   1   7  12          0.96         -2.46         2.83 o                         
   2   7  12         51.37         60.72         5.71 o                         
   3   7  12          0.79          2.75         3.24 o                         
   0   8  12         12.11         14.25         3.60 o                         
   1   8  12         12.04         17.42         3.66 o                         
   2   8  12          0.89          1.10         2.29 o                         
   3   8  12          2.25          5.34         3.72 o                         
  -1  -5  13         27.49         36.83         5.58 o                         
   0  -5  13          1.70          2.53         2.39 o                         
   1  -5  13          8.68          8.33         3.48 o                         
  -2  -4  13         19.65         18.03         2.73 o                         
  -1  -4  13          4.96          6.28         3.32 o                         
   0  -4  13          8.34         13.41         3.20 o                         
   1  -4  13         29.79         37.65         9.14 o                         
   2  -4  13          0.34         -0.24         2.21 o                         
  -2  -3  13          1.20          0.93         1.56 o                         
  -1  -3  13         10.51         10.22         2.90 o                         
   0  -3  13         78.98         58.27         5.49 o                         
   1  -3  13          0.99         -0.55         2.59 o                         
   2  -3  13         12.36         12.24         6.23 o                         
   3  -3  13          3.97         14.08         4.37 o                         
  -3  -2  13          8.17         10.71         2.30 o                         
  -2  -2  13         16.63         21.61         2.41 o                         
  -1  -2  13          8.45          5.95         2.37 o                         
   0  -2  13         25.25         18.73         3.37 o                         
   1  -2  13         12.75         12.80         2.95 o                         
   2  -2  13          1.92          5.29         2.51 o                         
   3  -2  13          5.75          7.93         3.88 o                         
  -3  -1  13          2.93          2.97         1.97 o                         
  -2  -1  13          3.21          5.82         1.85 o                         
  -1  -1  13         59.94         52.67         4.98 o                         
   0  -1  13         11.22          9.79         4.05 o                         
   1  -1  13         12.30         17.72         3.20 o                         
   2  -1  13          0.21          0.00         2.43 o                         
   3  -1  13         66.87         60.85         7.61 o                         
   4  -1  13          0.37          0.26         1.98 o                         
  -3   0  13         33.90         37.47         3.60 o                         
  -2   0  13         39.37         46.21         3.73 o                         
  -1   0  13         57.26         53.22         3.18 o                         
   0   0  13         14.33         10.81         2.62 o                         
   1   0  13        105.40        110.43         7.04 o                         
   2   0  13          0.00          0.00         1.60 o                         
   3   0  13         11.57         13.76         4.21 o                         
   4   0  13          1.40          0.97         2.91 o                         
  -3   1  13         34.16         29.28         3.18 o                         
  -2   1  13         28.09         30.05         3.14 o                         
  -1   1  13          8.08          6.28         1.48 o                         
   0   1  13          0.10         -1.44         0.96 o                         
   1   1  13          6.60          6.38         3.40 o                         
   2   1  13          4.27          3.09         2.00 o                         
   3   1  13          4.23          4.05         2.75 o                         
   4   1  13         21.87          5.66         3.72 o                         
  -3   2  13          0.21         -2.36         1.91 o                         
  -2   2  13         15.43         23.22         3.11 o                         
  -1   2  13          9.03          8.64         2.11 o                         
   0   2  13        143.21        132.26         5.02 o                         
   1   2  13         70.80         69.05        10.20 o                         
   2   2  13          2.95          2.47         1.94 o                         
   3   2  13          7.25          6.31         3.24 o                         
   4   2  13         21.53         12.78         4.21 o                         
  -2   3  13         37.29         42.13         4.80 o                         
  -1   3  13         14.42          8.82         2.63 o                         
   0   3  13        323.53        317.02         8.26 o                         
   1   3  13          3.15          6.25         2.33 o                         
   2   3  13          3.95          4.02         2.10 o                         
   3   3  13          5.17          4.53         3.24 o                         
   4   3  13         11.08          9.22         4.05 o                         
  -2   4  13         24.89         27.03         5.83 o                         
  -1   4  13          3.27          3.84         2.34 o                         
   0   4  13         82.50         72.76         9.31 o                         
   1   4  13          8.72          6.90         2.62 o                         
   2   4  13          0.29         -1.10         1.86 o                         
   3   4  13          0.10          2.91         2.75 o                         
   4   4  13          0.64          3.24         3.40 o                         
  -2   5  13         11.15         17.64         5.02 o                         
  -1   5  13          8.07          9.39         2.98 o                         
   0   5  13          0.02         -1.88         1.89 o                         
   1   5  13        144.65        156.12         9.79 o                         
   2   5  13         16.03         11.90         3.02 o                         
   3   5  13          7.18          8.74         3.72 o                         
   4   5  13          0.87          2.10         3.07 o                         
  -1   6  13          4.48          5.48         2.80 o                         
   0   6  13         13.42         10.63         3.16 o                         
   1   6  13          0.26         -1.41         2.00 o                         
   2   6  13          2.57          5.72         2.53 o                         
   3   6  13          0.16         -2.10         2.75 o                         
  -1   7  13          3.04          2.70         2.83 o                         
   0   7  13          0.62          1.62         2.40 o                         
   1   7  13          8.90          7.32         3.64 o                         
   2   7  13          6.95         10.68         3.32 o                         
   3   7  13          1.15         -1.62         2.91 o                         
   1   8  13          1.44          0.57         2.51 o                         
   2   8  13          1.10          5.34         4.05 o                         
  -1  -4  14          7.07         10.03         3.20 o                         
   0  -4  14          2.46          8.38         2.97 o                         
   1  -4  14          0.18          1.70         2.41 o                         
  -2  -3  14         24.58         21.76         2.93 o                         
  -1  -3  14         10.11         12.13         3.37 o                         
   0  -3  14          1.43         -1.70         2.06 o                         
   1  -3  14          3.41          3.18         2.51 o                         
   2  -3  14          0.35         -0.30         4.13 o                         
  -2  -2  14          2.83          3.04         2.17 o                         
  -1  -2  14          0.06          0.22         2.00 o                         
   0  -2  14          3.32          2.94         2.34 o                         
   1  -2  14         12.50          7.36         2.83 o                         
   2  -2  14          0.20          0.62         2.05 o                         
  -2  -1  14          0.21          3.56         2.17 o                         
  -1  -1  14          6.87          1.29         4.86 o                         
   0  -1  14          0.59         -0.32         1.98 o                         
   1  -1  14          0.72          0.95         2.43 o                         
   2  -1  14          7.04         10.09         2.80 o                         
   3  -1  14          0.75          0.81         2.75 o                         
  -2   0  14          1.82          5.83         3.64 o                         
  -1   0  14         18.61         17.41         2.58 o                         
   0   0  14          4.62          3.46         2.14 o                         
   1   0  14         14.17         14.70         3.15 o                         
   2   0  14          0.52          0.35         2.10 o                         
   3   0  14          1.58          2.43         3.07 o                         
  -2   1  14         31.17         34.64         4.10 o                         
  -1   1  14          1.03         -0.54         1.54 o                         
   0   1  14          0.05          1.31         2.00 o                         
   1   1  14          5.01          3.54         2.23 o                         
   2   1  14         24.91         31.08         4.17 o                         
   3   1  14          0.08         -2.75         2.43 o                         
  -2   2  14         12.11         10.84         4.37 o                         
  -1   2  14          5.88          7.18         2.79 o                         
   0   2  14        114.10        101.07         8.74 o                         
   1   2  14          0.69          0.30         2.43 o                         
   2   2  14          1.27          2.95         2.11 o                         
   3   2  14          1.67          3.88         3.07 o                         
   4   2  14         11.74         13.43         4.53 o                         
  -2   3  14         13.78         28.00         6.15 o                         
  -1   3  14         57.07         62.17         5.89 o                         
   0   3  14         35.52         37.83         6.31 o                         
   1   3  14         57.44         66.70         5.89 o                         
   2   3  14          6.84          8.02         2.75 o                         
   3   3  14          0.65          5.18         3.56 o                         
   4   3  14          3.88          4.05         3.56 o                         
  -2   4  14         21.94         22.66         5.83 o                         
  -1   4  14          4.12          3.79         2.62 o                         
   0   4  14          4.47         -0.32         2.17 o                         
   1   4  14         28.64         25.89         4.06 o                         
   2   4  14          0.00         -2.42         1.89 o                         
   3   4  14          0.09          1.46         3.07 o                         
  -1   5  14         14.82         21.27         8.66 o                         
   0   5  14          0.11         -0.35         2.06 o                         
   1   5  14         22.11         22.63         3.92 o                         
   2   5  14          5.00          5.00         2.72 o                         
   3   5  14          0.57          0.49         2.59 o                         
  -1   6  14         11.02         11.60         3.88 o                         
   0   6  14          2.44          7.62         4.05 o                         
   1   6  14         33.76         34.60        10.44 o                         
   2   6  14          8.92         12.97         4.37 o                         
   3   6  14          1.51          0.97         3.07 o                         
   0   7  14          5.80          2.94         2.74 o                         
   1   7  14          2.78          3.43         2.62 o                         
   2   7  14          2.49          6.15         4.21 o                         
  -1  -3  15          9.26         13.57         4.37 o                         
   0  -3  15          6.28          3.83         2.67 o                         
   1  -3  15          3.98          3.03         2.67 o                         
  -1  -2  15         21.92         20.77         3.94 o                         
   0  -2  15          0.55         -0.73         4.05 o                         
   1  -2  15          0.00         -2.12         2.21 o                         
   2  -2  15          9.77         12.10         3.37 o                         
  -2  -1  15         31.59         38.19         4.56 o                         
  -1  -1  15         15.11          9.97         2.41 o                         
   0  -1  15          2.21          2.38         2.28 o                         
   1  -1  15         92.14         92.92         7.13 o                         
   2  -1  15          2.93          4.78         2.44 o                         
  -2   0  15          0.28         -0.54         2.10 o                         
  -1   0  15         36.44         40.29         3.69 o                         
   0   0  15         18.06         18.61         5.34 o                         
   1   0  15          6.26          4.99         2.62 o                         
   2   0  15          0.52         -2.46         1.86 o                         
   3   0  15          1.67          4.05         3.56 o                         
  -2   1  15         17.17         15.54         5.18 o                         
  -1   1  15         15.80         14.65         2.81 o                         
   0   1  15         10.52         10.90         2.90 o                         
   1   1  15         28.13         24.00        12.14 o                         
   2   1  15          3.02          4.49         2.49 o                         
   3   1  15          0.18          0.32         2.75 o                         
  -2   2  15          7.12          6.47         4.05 o                         
  -1   2  15         16.39         16.33         7.61 o                         
   0   2  15          5.59          1.37         2.00 o                         
   1   2  15          0.13         -1.75         1.89 o                         
   2   2  15         35.57         46.36         5.21 o                         
   3   2  15          1.34          1.46         3.07 o                         
  -1   3  15          2.56          0.81         3.40 o                         
   0   3  15          0.21         -1.09         1.86 o                         
   1   3  15          3.94          7.85         2.76 o                         
   2   3  15          1.65          1.60         2.44 o                         
   3   3  15          0.01          0.81         2.75 o                         
  -1   4  15          7.33         10.51         3.26 o                         
   0   4  15         10.09         13.78         4.21 o                         
   1   4  15          8.50         10.94         8.58 o                         
   2   4  15         15.66         17.15         5.02 o                         
   3   4  15          4.39          6.47         3.56 o                         
  -1   5  15          0.80          2.82         3.07 o                         
   0   5  15          0.35          3.88         2.74 o                         
   1   5  15         70.67         62.37         6.33 o                         
   2   5  15          5.53          7.20         2.98 o                         
   3   5  15          0.08         -0.97         3.24 o                         
   0   6  15          2.36          2.83         2.75 o                         
   1   6  15          3.39          1.71         2.72 o                         
   2   6  15          2.16         -0.97         3.40 o                         
   0  -2  16          0.14         -0.24         2.40 o                         
   1  -2  16          2.64          0.53         2.56 o                         
  -1  -1  16          1.72         -0.73         1.80 o                         
   0  -1  16          2.32          3.90         2.75 o                         
   1  -1  16          8.76          7.33         5.02 o                         
   2  -1  16          0.67          6.64         3.72 o                         
  -1   0  16          2.85          3.49         3.98 o                         
   0   0  16         18.91         24.56         4.06 o                         
   1   0  16          0.19         -1.75         2.10 o                         
   2   0  16          8.06         11.17         4.69 o                         
  -1   1  16         14.28         23.34         4.17 o                         
   0   1  16          6.23          8.89         3.03 o                         
   1   1  16          3.79          3.65         3.72 o                         
   2   1  16         13.10         17.57         3.64 o                         
  -1   2  16         12.02         22.67         4.45 o                         
   0   2  16          0.08         -1.21         3.07 o                         
   1   2  16          0.17          0.31         2.25 o                         
   2   2  16          0.59          1.26         2.46 o                         
  -1   3  16          0.91          1.45         2.44 o                         
   0   3  16          2.22          2.43         2.57 o                         
   1   3  16          8.14          8.70         3.20 o                         
   2   3  16          3.59          7.42         3.02 o                         
   0   4  16          2.80          3.75         4.45 o                         
   1   4  16         68.85         74.31         6.92 o                         
   2   4  16          0.98          4.69         3.88 o                         
   1   5  16          6.03          9.87         3.32 o                         
   1   1  17          0.68          1.27         2.67 o                         
   1   2  17          2.46          1.65         2.69 o                         
                                                                                
